# Supplementary material for: Repurposing Approach Identifies Auranofin with Broad Spectrum Antifungal Activity That Targets Mia40-Erv1 Pathway
Source: Front Cell Infect Microbiol. 2017 Jan 18;7:4. doi: 10.3389/fcimb.2017.00004 (PMC5241286; doi:10.3389/fcimb.2017.00004)
Supplement: Supplementary file 1 [file DataSheet1.XLSX]

## Sheet: Readme
Raw Data Tab: Raw data table with the number of reads for each strain
Raw Data	Description
Strain	Heterozygous gene deletion strain
DMSO_M01_AAACA	Replicate #1 for DMSO with the AAACA multiplex tag
DMSO_M02_ACTAA	Replicate #2 for DMSO with the ACTAA multiplex tag
DMSO_M03_ATTCC	Replicate #3 for DMSO with the ACTAA multiplex tag
Auraonfin_M10_ACTCG	Replicate #1 for Auranofin with the ACTCG multiplex tag
Auranofin_M11_ATTGA	Replicate #2 for Auranofin with the ATTGA multiplex tag
Auranofin_M12_CGCAC	Replicate #3 for Auranofin with the CGCAC multiplex tag
All Data Tab: All data table with the EdgeR output comparing Auranofin vs DMSO
All Data	Description
Strain	Heterozygous gene deletion strain
logFC	Log of Fold Change
logCPM	Log Counts per million
PValue	Probability value comparing Auranofin to DMSO controls
FDR	False Discovery Rate
ORF	Open Reading Frame
Gene	Gene name
FF.FT	Frequent Flyer (FF) Frequent term (FT) from Lee et al.
logCPM.dmso.1	LogCPM for DMSO replicate #1
logCPM.dmso.2	LogCPM for DMSO replicate #2
logCPM.dmso.3	LogCPM for DMSO replicate #3
logCPM.auranofin.1	LogCPM for Auranofin replicate #1
logCPM.auranofin.2	LogCPM for Auranofin replicate #2
logCPM.auranofin.3	LogCPM for Auranofin replicate #3
Auranofin Senstive Tab: Sorted table with strain sensitive to Auranofin with FDR value less than 0.1
Auranofin Sensitive	Description
Strain	Heterozygous gene deletion strain
logFC	Log of Fold Change
logCPM	Log Counts per million
PValue	Probability value comparing Auranofin to DMSO controls
FDR	False Discovery Rate
ORF	Open Reading Frame
gene	Gene name
FF.FT	Frequent Flyer (FF) Frequent gene ontology term (FT) found in screens by Lee et al.
logCPM.dmso.1	LogCPM for DMSO replicate #1
logCPM.dmso.2	LogCPM for DMSO replicate #2
logCPM.dmso.3	LogCPM for DMSO replicate #3
logCPM.auranofin.1	LogCPM for Auranofin replicate #1
logCPM.auranofin.2	LogCPM for Auranofin replicate #2
logCPM.auranofin.3	LogCPM for Auranofin replicate #3
Gene Lists Tab: Gene lists comparing data sets fromt this study with Lee et al.
Gene Lists	Description
Lee_Het_Strains	Heterozygous strains used by Lee et al. (essential gene strains)
Lee_Auranofin_Hips	Auranofin sensitive strains determined by Lee et al.
Purdue_Auranofin_Hip_Lee_Hets	Auranofin senstive strains determined by this study present that were present in the Lee et al essential collection
Purdue_Auranofin_Hip_All	Auranofin sensitive strains with an FDR less than 0.1
Lee_Hip_FF	Frequent Flyer (FF) strain more prevalent in screens by Lee et al.
YeastMine Input tab: Auranofin senstive strains that were used as the input list for YeastMine Gene Ontology analysis
YeastMine Input List	Description
ORF	Open Reading Frame
GENE	Gene name abbreviation
Gene Name	Full Gene name
Gene Function Description	General description of gene function
Gene Ontology tab:Gene Ontology term enrichments based on YeastMine analysis
Category	Description
Gene Ontology Categories	Biological Process, Cellular Component and Molecular Function
Pvalue	Pvalue for enriched term
ORFs	ORFs associated with enriched term
GO number	Gene Ontology number for enriched term

## Sheet: Raw Data
Strain	DMSO_M01_AAACA	DMSO_M02_ACTAA	DMSO_M03_ATTCC	Auraonfin_M10_ACTCG	Auranofin_M11_ATTGA	Auranofin_M12_CGCAC
YAL001C::chr1_1	2224	3133	3542	4836	1426	2430
YAL002W::chr1_1	448	810	879	1182	203	615
YAL003W::chr1_1	1956	2144	2882	3479	1467	1694
YAL004W::chr1_1	1219	1487	2062	3002	604	1387
YAL005C::chr1_1	318	628	502	789	118	310
YAL007C::chr1_1	1932	3018	3326	3316	1213	1628
YAL008W::chr1_1	1785	2465	2255	4215	1397	1789
YAL009W::chr1_1	1711	3016	2151	2975	1305	1468
YAL010C::chr1_1	1448	2543	2322	3606	936	1276
YAL011W::chr1_1	599	836	744	1318	295	769
YAL012W::chr00_12	237	638	332	531	97	113
YAL013W::chr1_1	689	883	642	711	408	769
YAL014C::chr1_1	1657	2126	2155	3163	1272	1382
YAL015C::chr1_1	1824	2733	3356	3848	1371	1678
YAL016W::chr00_12	188	311	222	294	73	219
YAL017W::chr1_1	1993	3268	3131	4157	1227	1781
YAL018C::chr1_1	1467	3138	2758	3916	1348	1376
YAL019W::chr1_1	2119	3566	2658	3971	1352	1753
YAL020C::chr1_1	1831	3092	2388	3277	1385	1902
YAL021C::chr1_1	2257	4016	3389	4213	1937	2143
YAL022C::chr1_1	1677	2595	2455	3300	1128	1401
YAL023C::chr1_1	1043	2078	1861	2445	930	1400
YAL024C::chr00_17a	1325	1969	2046	2731	604	1368
YAL025C::chr1_1	1016	1726	1722	1840	803	1474
YAL026C::chr1_1	1511	2148	2493	2501	1130	1137
YAL027W::chr1_1	1635	2132	2178	3482	1515	1520
YAL028W::chr1_1	1736	2531	3082	4393	1262	1682
YAL029C::chr1_1	2243	2447	3422	4500	1326	2106
YAL030W::chr1_1	1652	2625	2936	3846	1134	1467
YAL031C::chr1_1	1409	2344	1759	2947	959	1383
YAL032C::chr1_1	1695	2772	2938	3653	1278	1896
YAL033W::chr1_1	1340	1988	1971	3038	1127	1834
YAL034C::chr1_1	1474	2500	2484	2428	849	1321
YAL034W-A::chr1_1	915	1748	2015	2453	866	1138
YAL035C-A::chr1_1	486	628	708	1078	486	536
YAL035W::chr1_1	1391	2693	2115	1366	706	682
YAL036C::chr1_1	1188	2298	2426	4451	1754	2082
YAL037W::chr1_1	1387	2336	2571	3341	1214	1939
YAL038W::chr1_1	1088	1902	1972	2960	1077	1244
YAL039C::chr1_1	1974	2666	3044	4051	1581	1949
YAL040C::chr1_1	1282	2437	2145	3117	1050	1176
YAL041W::chr1_1	1030	1254	1777	2083	684	691
YAL042W::chr1_1	300	916	596	447	216	344
YAL043C::chr1_1	441	1032	856	518	153	303
YAL043C-A::chr1_1	373	886	536	400	128	260
YAL044C::chr1_1	17	30	22	53	6	26
YAL045C::chr1_1	859	1460	1006	1432	536	646
YAL046C::chr1_1	1597	2605	2037	2989	898	1291
YAL047C::chr00_12	177	366	193	517	92	75
YAL048C::chr1_1	1401	2487	2641	2778	1134	1388
YAL049C::chr1_1	1456	2550	2093	2467	934	1282
YAL051W::chr1_1	1498	2472	2395	2958	1131	1460
YAL053W::chr1_1	941	1424	1441	2019	637	928
YAL054C::chr00_12	933	1258	1333	1288	659	703
YAL055W::chr1_1	2114	3871	3324	3659	1493	1943
YAL056W::chr1_1	2857	4791	4251	4372	1598	2119
YAL058C-A::chr00_12	634	826	966	958	558	823
YAL058W::chr1_1	1861	2717	3169	3974	1031	1760
YAL059W::chr1_1	2171	2587	2477	3839	1103	1838
YAL060W::chr1_1	2187	2961	2821	3298	1408	2127
YAL061W::chr1_1	1061	1689	1812	2331	851	1677
YAL062W::chr1_1	1884	2764	2684	3230	1312	1745
YAL064C-A::chr00_1	776	1138	1300	657	483	702
YAL065C::chr1_1	1773	2582	2716	3152	1375	1981
YAL066W::chr1_1	1488	2642	2393	3502	867	1215
YAL067C::chr1_1	1774	2456	2597	4059	1390	1616
YAL068C::chr1_1	1612	2974	2824	3856	1075	1816
YAR002C-A::chr00_16a	800	1118	1435	1800	507	799
YAR002W::chr1_1	346	712	274	248	367	323
YAR003W::chr1_1	1556	2527	3248	3534	1488	1752
YAR007C::chr1_1	1585	2660	2762	3349	1472	1225
YAR008W::chr1_1	1431	2578	2227	2806	1264	2103
YAR014C::chr1_1	1573	3419	2621	3237	1279	2140
YAR015W::chr1_1	1540	2704	2758	2577	1217	1727
YAR018C::chr1_1	833	1225	1203	3539	1205	1205
YAR019C::chr1_1	2021	2995	3013	3674	1033	2343
YAR020C::chr1_1	1820	2497	3138	4488	1268	2080
YAR023C::chr1_1	1349	2676	2775	3946	1026	1645
YAR027W::chr1_1	1388	2157	2213	3055	962	1796
YAR028W::chr1_1	2363	3383	3509	4675	1531	2171
YAR029W::chr1_1	1506	1649	2306	3496	782	1300
YAR030C::chr1_1	1669	2299	2572	3874	1289	2463
YAR031W::chr1_1	1290	2619	2404	3850	1031	1506
YAR035W::chr1_1	1408	2088	2260	2897	969	1326
YAR037W::chr1_1	2074	2923	3460	4370	1249	1888
YAR040C::chr1_1	1963	2667	2505	2673	1251	1750
YAR042W::chr1_1	1858	3249	2684	3588	1412	1856
YAR043C::chr1_1	1564	2350	2346	3309	993	1264
YAR044W::chr1_1	266	628	406	837	90	120
YAR047C::chr1_1	480	1180	980	1268	449	678
YAR050W::chr00_12	0	0	0	1	0	0
YBL001C::chr2_1	5	0	0	0	18	0
YBL002W::chr2_1	0	0	0	0	0	0
YBL003C::chr2_1	4	0	0	17	0	19
YBL004W::chr2_1	2114	3138	2916	2597	1623	1836
YBL005W::chr2_1	0	0	0	0	0	0
YBL006C::chr2_1	857	1735	1322	2606	490	588
YBL007C::chr2_1	1047	1587	1890	3124	1052	1435
YBL008W::chr2_1	1484	2335	1541	2918	777	1242
YBL009W::chr2_1	1488	2387	2703	2997	1190	1714
YBL010C::chr2_1	118	417	204	347	85	46
YBL011W::chr2_1	2	9	0	0	0	0
YBL012C::chr2_1	1546	2768	2613	3010	1004	1436
YBL013W::chr2_1	568	954	882	1757	549	941
YBL014C::chr2_1	0	0	0	0	1	0
YBL015W::chr2_1	2603	4141	3740	5459	2170	2334
YBL016W::chr2_1	1426	2543	2464	3510	1117	1597
YBL017C::chr2_1	1070	2312	1886	1876	410	747
YBL018C::chr2_1	1632	2955	2412	3027	1265	1536
YBL019W::chr2_1	1659	2123	2459	3575	1082	1898
YBL020W::chr2_1	1686	2563	2299	3632	1234	1228
YBL021C::chr2_1	0	0	0	0	0	0
YBL022C::chr2_1	0	0	0	0	0	0
YBL023C::chr2_1	0	0	0	0	0	0
YBL024W::chr2_1	1602	3360	2599	3006	1059	1501
YBL025W::chr2_1	920	1756	1763	1823	660	1057
YBL026W::chr2_1	534	806	913	929	523	716
YBL027W::chr2_1	419	685	635	1708	476	994
YBL028C::chr2_1	1820	2544	2722	3463	1062	1636
YBL029W::chr2_1	1968	2602	2939	4480	787	1723
YBL030C::chr2_1	0	0	2	0	0	0
YBL031W::chr2_1	1422	2486	2069	3416	409	1429
YBL032W::chr2_1	18	43	10	59	6	19
YBL033C::chr2_1	1737	2134	2208	2924	1232	1202
YBL034C::chr2_1	1378	1523	1883	2265	861	1196
YBL035C::chr2_1	1507	2308	1807	3006	987	1414
YBL036C::chr2_1	1365	1892	2065	2627	1256	1431
YBL037W::chr2_1	1294	1690	1492	3086	482	1327
YBL038W::chr2_1	311	404	383	766	249	295
YBL039C::chr2_1	1514	2320	1989	2321	720	1408
YBL040C::chr2_1	1446	2382	2015	2972	1058	1381
YBL041W::chr2_1	1153	2641	2074	4337	1499	1735
YBL042C::chr2_1	1207	1946	1966	2500	901	1268
YBL043W::chr2_1	0	0	0	0	0	0
YBL044W::chr2_1	462	779	880	1650	326	626
YBL045C::chr2_1	1411	2139	1772	2581	991	1401
YBL046W::chr2_1	174	393	239	181	38	49
YBL047C::chr2_1	46	73	0	0	40	0
YBL048W::chr2_1	1562	2134	2116	2754	1322	1877
YBL049W::chr2_1	1308	2326	1939	2218	888	1364
YBL050W::chr2_1	2285	4166	3816	6946	2582	3813
YBL051C::chr2_1	1712	2490	2877	3723	1218	1746
YBL052C::chr2_1	752	1010	1054	2353	781	1200
YBL053W::chr2_1	941	917	1429	1855	513	1102
YBL054W::chr2_1	795	1472	1433	1525	607	749
YBL055C::chr2_1	856	1083	1029	1623	427	614
YBL056W::chr2_1	796	1280	1215	1071	722	883
YBL057C::chr2_1	749	1196	1051	1811	415	673
YBL058W::chr2_1	0	0	0	0	0	0
YBL059W::chr2_1	1272	1925	2167	2128	1060	1484
YBL060W::chr2_1	712	1287	1209	1592	432	709
YBL061C::chr2_1	873	1283	1273	2018	444	840
YBL062W::chr2_1	721	1474	1077	2345	598	838
YBL063W::chr2_1	801	932	1217	1994	571	714
YBL064C::chr2_1	795	1803	866	1616	630	904
YBL065W::chr2_1	267	626	683	387	118	76
YBL066C::chr2_1	697	1064	1320	1649	472	461
YBL067C::chr2_1	9	76	82	50	55	154
YBL068W::chr2_1	720	1384	1140	1361	748	644
YBL069W::chr2_1	0	0	0	0	0	0
YBL070C::chr2_1	695	986	1090	1542	408	594
YBL071C::chr2_1	632	1056	770	910	482	674
YBL072C::chr2_1	223	698	544	1380	136	420
YBL073W::chr2_1	23	79	40	82	26	13
YBL074C::chr2_1	634	1172	710	1149	348	447
YBL075C::chr2_1	0	0	0	0	0	0
YBL076C::chr2_1	837	1383	1194	1875	312	665
YBL077W::chr2_1	855	1226	1282	1427	638	876
YBL078C::chr2_1	573	1068	1097	1063	403	826
YBL079W::chr2_1	514	899	694	1035	546	592
YBL080C::chr2_1	59	147	108	60	37	40
YBL081W::chr2_1	763	766	1336	1493	277	719
YBL082C::chr2_1	621	639	953	1019	457	343
YBL083C::chr2_1	784	1127	1077	1853	346	504
YBL084C::chr2_1	653	905	825	1432	499	527
YBL085W::chr2_1	765	1400	1429	1544	633	589
YBL086C::chr2_1	362	691	438	1506	242	321
YBL087C::chr2_1	23	56	109	295	34	74
YBL088C::chr2_1	922	1779	1699	1930	907	1107
YBL089W::chr2_1	815	1507	1268	1295	468	868
YBL090W::chr2_1	648	881	1008	1155	386	587
YBL091C::chr2_1	0	0	0	0	0	0
YBL091C-A::chr00_1	779	1451	1188	1467	776	1014
YBL092W::chr2_1	214	513	499	410	174	227
YBL093C::chr2_1	0	0	0	0	0	0
YBL094C::chr2_1	681	1168	1106	1179	474	463
YBL095W::chr2_2	212	340	430	488	88	197
YBL096C::chr2_2	871	1642	1445	1812	782	905
YBL097W::chr2_2	945	1244	1324	1199	490	550
YBL098W::chr2_2	784	1705	1470	1145	461	928
YBL099W::chr2_2	544	965	942	2344	536	851
YBL100C::chr2_2	592	1418	1324	1991	432	614
YBL101C::chr2_2	1382	2438	1571	2709	792	1409
YBL102W::chr2_2	1341	2536	2070	3252	938	1694
YBL103C::chr2_2	1390	2607	2155	2821	971	1380
YBL104C::chr2_2	1362	1800	1728	1899	1021	1326
YBL105C::chr2_2	1339	1472	2245	2585	813	923
YBL106C::chr2_2	1311	1926	1570	1987	889	1232
YBL107C::chr2_2	1349	1507	1540	2200	985	908
YBR001C::chr2_2	1283	2264	2113	3156	726	1227
YBR002C::chr2_2	983	1147	1772	2288	605	1517
YBR003W::chr2_2	1535	2044	2289	2879	767	1290
YBR004C::chr2_2	1229	2442	1706	2382	857	1465
YBR005W::chr2_2	1396	1740	2230	2592	687	1386
YBR006W::chr2_2	2126	2965	3214	2834	1316	2133
YBR007C::chr2_2	1446	2502	2309	1933	997	1034
YBR008C::chr2_2	1725	2733	3125	2935	1289	1403
YBR009C::chr2_2	1310	2450	2059	3314	1133	1709
YBR010W::chr2_2	1264	1475	2217	3454	793	2137
YBR011C::chr2_2	1585	2610	2548	2808	1121	1277
YBR012C::chr2_2	1567	2473	1597	2657	964	1201
YBR013C::chr2_2	1519	2719	2753	2694	892	1251
YBR014C::chr2_2	0	0	1	0	0	0
YBR015C::chr2_2	1220	2494	2014	2119	691	1136
YBR016W::chr2_2	0	0	0	2	0	0
YBR017C::chr2_2	2002	2876	2566	3406	1016	1713
YBR018C::chr2_2	1435	2108	2537	2388	1019	1655
YBR019C::chr2_2	1215	1660	1877	2131	374	760
YBR020W::chr00_18	0	0	0	0	0	0
YBR020W::chr2_2	749	1232	1216	1702	335	581
YBR021W::chr2_2	585	1219	1267	1903	532	574
YBR022W::chr2_2	959	1256	1523	1742	658	622
YBR023C::chr2_2	0	0	0	0	0	0
YBR024W::chr2_2	967	1317	1143	1990	377	589
YBR025C::chr2_2	738	979	1496	2139	506	803
YBR026C::chr2_2	2	8	2	5	2	0
YBR027C::chr2_2	747	1474	1202	1233	327	578
YBR028C::chr2_2	617	990	1518	2245	668	909
YBR029C::chr2_2	885	1412	1906	1779	711	967
YBR030W::chr2_2	224	440	311	552	150	226
YBR031W::chr2_2	1420	1992	1676	3182	990	1437
YBR032W::chr2_2	688	956	1488	1231	510	775
YBR033W::chr2_2	947	1092	1284	1475	700	714
YBR034C::chr2_2	757	1339	1058	1029	423	814
YBR035C::chr2_2	176	210	201	373	147	171
YBR036C::chr2_2	628	1050	904	1511	223	536
YBR037C::chr2_2	738	825	997	1561	291	528
YBR038W::chr2_2	0	0	0	0	0	0
YBR039W::chr2_2	433	939	615	1569	339	391
YBR040W::chr2_2	764	1290	1262	1981	595	642
YBR041W::chr2_2	1201	1734	1516	2109	660	933
YBR042C::chr2_2	822	1853	1368	1803	537	866
YBR043C::chr2_2	1231	2251	2014	3100	989	1220
YBR044C::chr2_2	698	1300	875	2164	391	787
YBR045C::chr2_2	824	853	1319	1625	860	687
YBR046C::chr2_2	862	1291	1785	1072	650	842
YBR047W::chr2_2	943	1658	1870	1787	478	660
YBR048W::chr2_2	440	475	518	866	413	504
YBR049C::chr2_2	72	131	76	319	82	123
YBR050C::chr2_2	866	1180	1616	2086	628	973
YBR051W::chr2_2	846	1210	1157	1958	796	1008
YBR052C::chr2_2	24	61	35	86	13	27
YBR053C::chr2_2	762	873	1126	1979	318	758
YBR054W::chr2_2	1278	2127	2208	2876	680	1131
YBR055C::chr2_2	974	1470	1480	1495	572	1089
YBR056W::chr2_2	610	1354	1352	1853	705	1144
YBR057C::chr2_2	745	1420	770	1358	732	744
YBR058C::chr2_2	922	1444	1326	1972	591	1043
YBR059C::chr2_2	540	1104	973	1236	673	434
YBR060C::chr2_2	4	29	5	15	5	5
YBR061C::chr2_2	594	1069	1463	2196	570	1051
YBR062C::chr2_2	679	1201	1115	1693	380	590
YBR063C::chr2_2	858	1053	1159	1691	640	859
YBR064W::chr2_2	536	860	1030	1395	491	455
YBR065C::chr2_2	1174	1360	1095	2021	446	882
YBR066C::chr2_2	1240	1988	2207	2916	974	1221
YBR067C::chr2_2	1080	1470	1483	1498	555	895
YBR068C::chr2_2	909	1060	949	1008	411	597
YBR069C::chr2_2	581	815	892	458	502	507
YBR070C::chr2_2	733	991	1459	1677	393	741
YBR071W::chr2_2	757	1004	1391	2172	341	897
YBR072W::chr2_2	730	779	1119	2235	667	1080
YBR073W::chr2_2	763	1105	1138	1854	408	695
YBR074W::chr2_2	1000	1099	1297	2433	571	1006
YBR075W::chr00_18	0	0	0	0	0	0
YBR075W::chr2_2	928	1069	1017	1458	568	857
YBR076W::chr2_2	930	1221	1543	2065	474	736
YBR077C::chr2_2	1300	2181	2056	2047	951	2050
YBR078W::chr2_2	237	106	292	117	30	107
YBR079C::chr2_2	929	1677	1700	1084	774	1060
YBR080C::chr00_16a	923	1636	1472	1635	376	700
YBR081C::chr2_3	658	429	992	1249	296	605
YBR082C::chr2_3	902	1537	1344	1699	621	807
YBR083W::chr00_16a	889	1098	1341	1667	569	720
YBR084C-A::chr00_16a	218	640	419	1188	325	469
YBR084W::chr2_3	674	1072	1010	1084	483	657
YBR085W::chr2_3	1169	1760	2096	3070	1141	1224
YBR086C::chr2_3	1257	1404	1959	1969	893	1002
YBR087W::chr2_3/chr00_16a	4438	6758	6569	8482	3302	3240
YBR088C::chr00_16a	660	1298	1014	1453	584	541
YBR089W::chr2_3	809	1103	987	1193	731	762
YBR090C::chr00_16a	904	1110	1132	1593	522	606
YBR090C-A::chr2_3	850	1030	1068	1209	710	887
YBR091C::chr2_3	353	272	528	416	191	327
YBR092C::chr2_3	631	1027	995	1303	349	450
YBR093C::chr2_3	647	1537	1081	1012	450	841
YBR094W::chr2_3	2680	4895	4548	5479	2006	2992
YBR095C::chr2_3	286	553	424	377	142	181
YBR096W::chr2_3	803	1082	1168	1641	461	1040
YBR097W::chr2_3	1800	3882	2683	4572	1158	1264
YBR098W::chr2_3	824	1274	1307	1604	438	769
YBR099C::chr2_3	499	1024	1118	1806	725	872
YBR100W::chr2_3/chr00_16a	691	1083	1113	1392	833	787
YBR101C::chr2_3	0	0	0	0	0	0
YBR102C::chr2_3	1	0	0	1	1	0
YBR103W::chr2_3	464	463	498	828	198	288
YBR104W::chr2_3	720	1239	1083	1491	487	762
YBR105C::chr2_3	0	0	0	0	0	0
YBR106W::chr2_3	3968	5142	5766	6557	2573	3363
YBR107C::chr2_3	2856	4919	5143	5268	2305	3413
YBR108W::chr2_3	0	0	0	0	0	0
YBR109C::chr2_3	2831	4565	4614	6444	1950	2594
YBR110W::chr2_3	9	9	7	11	1	0
YBR111C::chr2_3	369	566	525	696	342	302
YBR112C::chr00_16a	1049	1525	1448	1609	419	724
YBR113W::chr2_3	1181	2930	1899	1953	621	647
YBR114W::chr2_3	52	67	45	176	16	22
YBR115C::chr2_3	2793	5070	4803	6811	3186	4526
YBR116C::chr2_3	1883	3417	2435	4285	1080	1195
YBR117C::chr2_3	796	1224	788	1309	322	874
YBR118W::chr2_3	703	1545	874	2388	368	393
YBR119W::chr2_3	1387	1746	1976	4238	2073	2129
YBR120C::chr2_3	860	1218	1445	939	535	919
YBR121C::chr00_16a	1135	1648	1578	1569	682	623
YBR121C::chr2_3	0	0	0	0	0	0
YBR122C::chr2_3	0	0	0	0	0	0
YBR123C::chr2_3	478	1024	1210	1947	768	820
YBR124W::chr2_3	428	571	1000	827	401	425
YBR125C::chr00_16a	604	1521	1072	1513	431	761
YBR126C::chr2_3	90	239	127	229	52	44
YBR127C::chr2_3	230	631	237	663	144	128
YBR128C::chr2_3	1191	1351	1621	2036	1361	974
YBR129C::chr2_3	1404	1903	1961	2759	1185	1120
YBR130C::chr2_3	1440	1889	2099	3250	924	890
YBR131W::chr00_16a	779	802	1053	1460	383	667
YBR132C::chr2_3	1150	1733	1446	2340	751	1095
YBR133C::chr2_3	3	0	0	0	0	0
YBR134W::chr2_3	820	1246	1185	1764	521	1125
YBR135W::chr2_3	1532	2438	2201	2463	1104	1512
YBR136W::chr2_3	276	450	610	518	224	385
YBR137W::chr2_3	919	2063	1774	2157	709	1166
YBR138C::chr2_3	1351	2194	2322	2931	1102	1084
YBR139W::chr2_3	0	0	0	0	0	0
YBR140C::chr2_3	1179	1403	1695	1569	650	839
YBR141C::chr2_3	1156	1386	1373	1889	588	872
YBR142W::chr2_3	895	1333	1117	1996	689	933
YBR143C::chr2_3	785	1520	1286	1681	449	792
YBR144C::chr2_3	1089	1422	1908	1981	874	964
YBR145W::chr2_3	880	1267	1560	1825	576	920
YBR146W::chr2_3	829	1051	1426	1572	792	749
YBR147W::chr2_3	936	1728	1674	2099	603	903
YBR148W::chr2_3	376	662	862	973	363	339
YBR149W::chr2_3	351	991	450	1799	366	326
YBR150C::chr00_16a	638	952	856	1575	630	718
YBR151W::chr2_3	1255	1256	1555	1610	1238	878
YBR152W::chr2_3	848	1608	1392	2524	778	1410
YBR153W::chr2_3	753	1038	963	1396	541	729
YBR154C::chr2_3	93	25	130	367	181	193
YBR155W::chr2_3	621	946	643	2062	563	588
YBR156C::chr2_3	0	0	0	0	0	0
YBR157C::chr2_3	499	937	938	1292	563	809
YBR158W::chr2_3	673	859	902	1924	446	452
YBR159W::chr2_3	74	83	95	138	126	103
YBR160W::chr2_3	52	101	69	207	59	49
YBR160W_AS::shawn	0	0	0	0	0	0
YBR161W::chr2_3	673	907	1358	1432	636	624
YBR162C::chr2_3	442	889	1005	1225	336	608
YBR162W-A::chr2_3	870	1372	1062	2622	812	1245
YBR163W::chr2_3	1136	1253	1484	2078	855	773
YBR164C::chr2_3	0	0	0	1	0	1
YBR165W::chr2_3	410	906	604	1188	161	219
YBR166C::chr2_3	634	1160	684	1405	535	572
YBR167C::chr2_3	576	946	784	823	565	327
YBR168W::chr00_16a	187	629	398	387	147	289
YBR169C::chr00_16a	575	1034	911	1076	568	696
YBR170C::chr2_3	738	994	1213	1575	311	656
YBR171W::chr2_3	492	782	797	1862	494	590
YBR172C::chr2_3	261	496	551	733	213	189
YBR173C::chr2_4	832	1728	1344	1946	1027	1373
YBR174C::chr2_4	2258	3693	3446	4225	1298	2216
YBR175W::chr2_4	2054	3325	2975	3558	1569	1667
YBR176W::chr2_4	2383	4066	4247	4408	1282	2528
YBR177C::chr2_4	1659	2206	2346	1901	760	1262
YBR178W::chr2_4	2484	4288	3920	3838	1374	2280
YBR179C::chr2_4	8255	13549	12230	18179	7038	9131
YBR180W::chr2_4	1534	2562	1992	3487	933	1752
YBR181C::chr2_4	631	959	850	2138	821	1069
YBR182C::chr2_4	1157	1751	1938	2559	980	1295
YBR183W::chr2_4	1068	1806	1311	2677	549	916
YBR184W::chr2_4	1786	2988	2112	2681	1067	1239
YBR185C::chr2_4	1028	1597	1601	3220	1522	1559
YBR186W::chr2_4	3546	4495	4595	5661	1870	2443
YBR187W::chr2_4	93	204	136	249	65	66
YBR188C::chr2_4	1656	3454	2296	3007	1462	1946
YBR189W::chr00_14	159	244	245	1053	326	434
YBR189W::chr2_4	221	507	164	911	119	155
YBR190W::chr2_4	62	300	164	360	108	220
YBR191W::chr00_11	283	603	314	1194	203	619
YBR191W::chr2_4	672	888	1061	2938	1144	1717
YBR192W::chr2_4	666	1608	872	1698	457	529
YBR193C::chr2_4	1209	2045	1558	3669	1642	1919
YBR194W::chr2_4	941	1825	1597	2625	857	836
YBR195C::chr2_4	1525	2230	2101	2737	853	1694
YBR196C::chr2_4	1577	2569	2097	3109	1168	1896
YBR197C::chr2_4	1792	2598	2603	3222	1362	1616
YBR198C::chr2_4	138	444	267	564	185	74
YBR199W::chr2_4	898	1380	1244	2010	753	835
YBR200W::chr2_4	1531	2701	2501	2515	1276	1696
YBR201W::chr2_4	0	0	0	0	0	0
YBR202W::chr2_4	410	825	528	906	552	769
YBR203W::chr2_4	539	1345	933	1732	331	369
YBR204C::chr2_4	1875	2728	2799	3494	1510	1789
YBR205W::chr2_4	2124	3756	3311	4246	1645	2142
YBR206W::chr2_4	2017	3454	2975	4683	1173	2190
YBR207W::chr2_4	801	1644	983	2164	608	736
YBR208C::chr2_4	1176	2073	1976	3546	876	1552
YBR209W::chr2_4	2793	4542	4338	6623	1989	2622
YBR210W::chr2_4	630	1641	1187	1126	355	569
YBR211C::chr2_4	1266	2357	2644	3009	1144	1597
YBR212W::chr2_4	1499	2557	2597	4312	1352	2336
YBR213W::chr2_4	1758	3238	3136	3842	1304	2240
YBR214W::chr2_4	1793	3291	2545	3615	1237	1794
YBR215W::chr2_4	21	57	16	114	12	17
YBR216C::chr2_4	2099	2727	3105	4160	1866	1602
YBR217W::chr2_4	1771	2883	2611	3157	1138	1817
YBR218C::chr2_4	1401	2615	2208	3162	1003	1591
YBR219C::chr2_4	1776	3140	2540	4222	1374	1144
YBR220C::chr2_4	1894	2708	2829	3406	1029	1697
YBR221C::chr2_4	0	0	0	0	0	0
YBR222C::chr2_4	1591	1996	2333	3473	1633	1486
YBR223C::chr2_4	6	5	4	2	0	2
YBR224W::chr2_4	1254	1778	1638	3494	1224	1214
YBR225W::chr2_4	1049	1700	1452	3806	871	1555
YBR226C::chr2_4	1010	1606	1767	3165	1360	1534
YBR227C::chr2_4	1162	2085	1970	3435	967	1393
YBR228W::chr2_4	1505	2012	1860	3315	1155	1638
YBR229C::chr2_4	1294	2210	1757	2773	991	965
YBR230C::chr2_4	1597	2257	2076	2416	1219	1586
YBR231C::chr2_4	697	1228	987	1848	292	820
YBR232C::chr00_8	988	1704	1350	2322	936	1056
YBR233W::chr2_4	1094	2252	1888	2394	848	1348
YBR233W-A::chr00_20	0	0	0	0	0	0
YBR234C::chr2_4	1281	1549	2023	3029	842	1553
YBR235W::chr2_4	2952	4438	4619	5538	2069	3133
YBR236C::chr2_4	1290	2133	2045	1812	1235	1051
YBR237W::chr2_4	1304	2907	2168	3228	963	1791
YBR238C::chr2_4	0	0	0	0	0	0
YBR239C::chr2_4	1078	1982	1905	2207	517	827
YBR240C::chr2_4	1627	2223	1673	2291	585	1395
YBR241C::chr2_4	1750	2350	3027	4747	1618	1655
YBR242W::chr2_4	1785	3024	2599	4003	1159	1395
YBR243C::chr2_4	630	1580	1111	1471	480	622
YBR244W::chr2_4	1199	1791	2115	2943	886	1187
YBR245C::chr2_4	1289	2066	2421	3243	1117	1697
YBR246W::chr2_4	1501	1939	2382	3014	1375	1875
YBR247C::chr2_4	603	873	931	2125	811	803
YBR248C::chr2_4	772	1987	1422	1757	484	789
YBR249C::chr2_4	1190	1765	2257	2504	1218	1132
YBR250W::chr2_4	1330	2118	2350	3371	1245	1663
YBR251W::chr2_4	1488	1749	2383	2866	910	1422
YBR252W::chr2_4	1234	2482	1687	2023	833	1426
YBR253W::chr2_4	1649	3153	2691	4071	1396	1469
YBR254C::chr2_4	1404	1957	2450	2907	1134	1414
YBR255W::chr2_4	1139	1490	1568	2297	811	922
YBR256C::chr2_4	1522	1949	2119	3128	1283	1051
YBR257W::chr2_4	1808	3163	2857	4728	1897	3016
YBR258C::chr2_4	1533	2095	2354	2477	952	1210
YBR259W::chr2_4	1414	1386	2115	2840	969	1616
YBR260C::chr2_4	3165	4756	5315	5773	2274	2856
YBR261C::chr2_4	1182	1753	1651	2201	844	1145
YBR262C::chr2_4	1272	1766	2427	2748	1248	1431
YBR263W::chr2_4	1371	1981	2271	3447	1391	1843
YBR264C::chr2_4	1383	2481	2049	3061	1166	1614
YBR265W::chr2_4	366	620	628	1432	417	652
YBR266C::chr2_4	696	936	1011	2149	516	1011
YBR267W::chr2_4	730	1398	1155	2801	1267	1325
YBR268W::chr2_4	800	1381	1566	1860	652	810
YBR269C::chr00_1	503	1047	946	1295	194	846
YBR270C::chr00_16a	748	1327	1282	1741	722	393
YBR271W::chr00_1	279	758	843	936	374	342
YBR272C::chr00_16a	0	0	0	0	0	0
YBR273C::chr00_1	576	1062	869	1592	636	760
YBR274W::chr00_1	570	841	645	1363	191	396
YBR275C::chr00_16a	729	1323	1061	1235	395	736
YBR276C::chr00_16a	600	781	1036	1436	485	532
YBR277C::chr00_1	460	806	575	628	358	517
YBR278W::chr00_1	516	707	897	1485	578	400
YBR279W::chr00_1	0	0	0	0	0	0
YBR280C::chr00_16a	0	0	0	0	0	0
YBR281C::chr00_1	420	507	440	334	213	511
YBR282W::chr00_1	323	444	507	326	304	520
YBR283C::chr00_1	25	184	22	45	5	6
YBR284W::chr00_1	325	434	436	788	257	305
YBR285W::chr00_1	284	372	700	1023	188	219
YBR286W::chr00_1	360	472	561	298	259	155
YBR287W::chr00_16a	310	402	417	854	389	326
YBR288C::chr00_16a	0	0	0	0	0	0
YBR289W::chr00_16a	435	855	700	968	145	205
YBR290W::chr00_1	363	598	505	474	222	173
YBR291C::chr00_1	403	579	329	987	185	189
YBR292C::chr00_1	342	479	539	592	264	324
YBR293W::chr00_1	111	212	136	86	75	54
YBR294W::chr00_16a	828	899	1004	1640	477	715
YBR295W::chr00_1	0	0	0	0	0	0
YBR296C::chr00_1	365	696	527	614	99	302
YBR297W::chr00_1	406	591	796	854	290	250
YBR298C::chr00_1	421	625	368	891	121	187
YBR299W::chr00_17a	502	759	891	1401	219	623
YBR300C::chr00_1	0	0	0	0	0	0
YBR301W::chr00_16a	521	1044	833	991	463	387
YCL001W::chr3_1	680	1648	1661	2233	904	629
YCL001W-A::chr00_1	671	806	495	914	455	338
YCL002C::chr3_1	1239	1857	2039	1854	745	863
YCL003W::chr3_1	947	1412	1330	1681	635	860
YCL004W::chr3_1	1285	1909	1911	2011	1179	1046
YCL005W::chr3_1	654	1335	816	1381	344	502
YCL006C::chr3_1/chr00_12	260	588	724	945	222	511
YCL007C::chr3_1	1374	1693	2336	3026	1121	1083
YCL008C::chr3_1	56	110	43	58	16	39
YCL009C::chr3_1	670	1436	963	1530	359	465
YCL010C::chr3_1	1819	1969	2231	2725	1041	1333
YCL011C::chr3_1	814	1104	1048	1049	444	920
YCL012W::chr3_1	1376	2365	2337	2800	898	1260
YCL013W::chr3_1	926	1041	957	1982	695	1043
YCL014W::chr3_1	0	0	0	1	0	0
YCL016C::chr3_1	1183	1772	1632	1829	875	1173
YCL017C::chr3_1	1053	2114	1826	1438	653	770
YCL022C::chr00_12	0	0	0	0	0	0
YCL023C::chr3_1/chr00_12	1098	1523	1780	2099	612	1154
YCL024W::chr3_1	839	1629	1224	2378	653	702
YCL025C::chr3_1	1155	1790	2243	2388	849	1443
YCL026C::chr3_1	842	1417	1264	3021	851	1351
YCL026C-A::chr00_16a	0	0	0	0	0	0
YCL027W::chr3_1	0	0	0	0	0	0
YCL028W::chr3_1	1530	2578	2217	2755	1203	1581
YCL029C::chr3_1	1053	1718	1658	2575	754	1117
YCL030C::chr3_1	1169	1262	2017	2393	1071	931
YCL031C::chr3_1	0	0	0	0	0	0
YCL032W::chr3_1	0	0	0	2	0	0
YCL033C::chr3_1	1090	1517	1607	1169	629	977
YCL034W::chr3_1	0	0	0	0	0	0
YCL035C::chr00_11	962	1384	1511	1948	649	930
YCL036W::chr3_1	0	0	0	0	0	0
YCL037C::chr3_1	187	481	476	1292	215	443
YCL038C::chr00_12	307	599	678	1045	200	249
YCL039W::chr3_1	1	0	0	10	0	3
YCL040W::chr3_1	2791	4535	4358	5120	1564	1938
YCL041C::chr00_11	546	1189	1640	1480	472	1310
YCL041C::chr3_1	1724	2396	2326	4353	1335	1799
YCL042W::chr3_1	1162	1015	2083	2547	953	1305
YCL043C::chr3_1	1	4	1	0	0	0
YCL044C::chr3_1	1867	3690	2914	3980	1406	1737
YCL045C::chr3_1	1990	3045	3180	4392	1132	2385
YCL046W::chr3_1	1636	2573	2642	4197	1121	1515
YCL047C::chr3_1	940	2605	1717	1421	613	702
YCL048W::chr3_1	1711	3048	2594	4261	1966	2378
YCL049C::chr3_1	1786	3138	2333	2820	1220	1760
YCL050C::chr3_1	2415	3502	3938	5820	2028	2315
YCL051W::chr3_1	1618	3312	2853	2912	1059	1580
YCL052C::chr3_1	1437	1982	3073	3328	966	1305
YCL053C::chr3_1	346	893	896	1166	312	907
YCL054W::chr3_1	1085	2084	1553	2160	817	1602
YCL055W::chr3_1	1446	2107	2333	3105	535	1406
YCL056C::chr3_1	1721	2462	2663	2678	1328	1686
YCL057W::chr3_1	1913	3225	2780	3739	905	1586
YCL058C::chr00_12	716	1602	1241	1256	459	629
YCL059C::chr3_1	0	0	0	0	0	0
YCL060C::chr3_1	0	0	0	0	0	0
YCL061C::chr3_1	1754	2844	2569	4304	1002	1949
YCL062W::chr3_1	1716	2768	2493	2840	969	962
YCL063W::chr3_1	1269	2024	2040	2155	667	1346
YCL064C::chr3_1	1326	2322	2076	3308	954	889
YCL069W::chr3_1	1819	3378	3085	3808	1023	1590
YCL074W::chr00_12	612	488	1013	907	511	538
YCL075W::chr00_12	678	1298	1197	1443	457	637
YCL076W::chr00_12	740	1048	1512	1730	543	897
YCR001W::chr3_1	1492	1983	2426	3605	1131	1579
YCR002C::chr3_1	828	1744	1710	2378	862	1324
YCR003W::chr3_1	1440	2401	2459	2991	1054	1364
YCR004C::chr3_1	1253	1579	1713	2359	712	881
YCR005C::chr3_1	1701	3363	2675	3950	1304	1687
YCR006C::chr3_1	1152	1895	2018	3233	1117	1645
YCR007C::chr3_1	585	1254	722	1406	235	331
YCR008W::chr3_1	1306	2308	1839	1991	1144	1265
YCR009C::chr3_1	818	1214	1199	1477	783	876
YCR010C::chr3_1	1591	2416	2258	3256	1013	1464
YCR011C::chr3_1	1370	2651	2069	3682	862	1190
YCR012W::chr00_11	755	1193	1445	1944	891	850
YCR012W::chr3_1	1866	3420	2940	4268	1700	2176
YCR013C::chr00_11	684	815	1002	2076	578	596
YCR013C::chr3_1	1163	2261	1981	2980	788	1247
YCR014C::chr3_1	1869	2791	2315	4366	1101	1981
YCR015C::chr3_1	1618	2609	2271	4808	1634	2597
YCR016W::chr3_1	2070	2645	2779	3699	1378	1685
YCR017C::chr3_1	1846	2920	2613	3210	748	1370
YCR019W::chr3_1	1487	2264	2298	3823	1104	1313
YCR020C::chr3_1	1272	2494	2131	4035	931	1659
YCR020C-A::chr3_1	232	767	308	591	119	161
YCR020W-B::chr00_1	211	478	396	136	168	256
YCR021C::chr3_1	1717	2855	3075	3737	1150	2021
YCR022C::chr3_1	2144	3359	2649	4285	1247	2362
YCR023C::chr3_1	1640	2518	2567	3195	1033	1903
YCR024C::chr00_1	393	711	546	1058	351	224
YCR024C-A::chr00_1	182	217	269	45	67	84
YCR025C::chr00_1	174	470	421	378	104	118
YCR026C::chr00_1	0	0	0	0	0	0
YCR027C::chr00_1	546	1214	890	869	374	464
YCR028C::chr00_1	618	737	718	1141	248	447
YCR028C-A::chr00_16a	588	874	742	727	446	534
YCR030C::chr00_16a	518	947	1078	1336	251	489
YCR031C::chr00_1	464	760	629	634	120	481
YCR032W::chr00_16a	827	867	1092	1186	620	690
YCR033W::chr00_16a	662	963	888	1040	376	491
YCR034W::chr00_1	587	514	700	1093	320	568
YCR035C::chr00_1	165	100	266	206	164	137
YCR036W::chr00_1	445	546	414	476	224	260
YCR037C::chr00_1	370	720	777	1507	261	306
YCR043C::chr00_1	411	679	661	505	311	275
YCR044C::chr00_1	0	0	0	0	0	0
YCR045C::chr00_1	519	713	651	371	365	325
YCR046C::chr00_16a	526	882	726	1294	489	289
YCR047C::chr00_16a	32	91	67	148	29	20
YCR048W::chr00_16a	867	1190	1218	1785	454	838
YCR049C::chr00_1	381	1106	1093	843	255	358
YCR050C::chr00_1	470	693	704	453	150	389
YCR051W::chr00_1	709	810	953	1147	322	608
YCR052W::chr00_1	0	0	0	0	0	0
YCR053W::chr00_16a	796	1457	984	1824	564	508
YCR054C::chr00_16a	1170	2179	2038	1831	1032	1023
YCR057C::chr00_16a	707	1169	739	1168	803	734
YCR059C::chr00_1	628	995	709	641	318	423
YCR060W::chr00_16a	1104	2078	1431	1687	619	870
YCR061W::chr00_1	0	0	0	0	0	0
YCR062W::chr00_16a	327	809	897	935	209	276
YCR063W::chr00_1	404	502	872	1053	375	439
YCR064C::chr00_16a	713	991	1059	1540	463	770
YCR065W::chr00_1	378	638	648	383	236	511
YCR066W::chr00_1	645	800	652	255	124	316
YCR067C::chr00_16a	733	1408	1597	1250	481	1162
YCR068W::chr00_1	519	596	610	918	257	420
YCR069W::chr00_16a	860	1528	1170	1824	479	958
YCR071C::chr00_1	423	644	854	496	305	289
YCR072C::chr00_16a	0	0	0	0	0	0
YCR073C::chr00_16a	0	0	0	0	0	0
YCR073W-A::chr00_1	27	68	48	91	13	13
YCR075C::chr00_16a	656	817	1133	1041	600	759
YCR076C::chr00_1	595	743	553	501	288	342
YCR077C::chr00_1	86	195	91	102	10	23
YCR079W::chr00_1	184	430	229	493	65	65
YCR081W::chr00_1	590	1288	681	1947	563	815
YCR082W::chr00_1	161	607	312	295	105	170
YCR083W::chr00_16a	809	1525	1147	1319	500	867
YCR084C::chr00_16a	907	1724	1367	695	409	724
YCR085W::chr00_1	560	996	1307	1110	430	497
YCR086W::chr00_1	104	228	229	369	62	48
YCR087C-A::chr00_1	420	882	711	924	284	446
YCR087W::chr00_1	359	621	811	387	157	325
YCR088W::chr00_16a	1147	1064	1210	2326	725	878
YCR089W::chr00_16a	441	1169	697	1250	304	380
YCR090C::chr00_2	520	1127	690	941	259	350
YCR091W::chr00_2	1117	1873	1549	2167	697	1138
YCR092C::chr00_2	1368	1719	1768	3095	894	1383
YCR093W::chr00_2	1087	2151	2272	2347	982	1138
YCR094W::chr00_2	1170	2017	1141	1843	837	1125
YCR095C::chr00_14	442	612	1200	1610	354	399
YCR098C::chr00_2	975	1356	1488	1474	715	1009
YCR099C::chr00_2	584	1147	1345	1435	602	490
YCR100C::chr00_2	931	1519	1264	1438	415	826
YCR101C::chr00_2	1048	1512	1723	2318	493	819
YCR102C::chr00_2	799	1071	885	1759	401	677
YCR102W-A::chr00_14	475	696	664	1626	393	507
YCR105W::chr00_2	818	1515	1421	2211	862	735
YCR106W::chr00_2	897	923	1409	1637	397	881
YCR107W::chr00_17a	981	1242	1474	1729	604	560
YDL001W::chr4_1	690	973	1327	1463	517	651
YDL002C::chr4_1	738	1486	858	1843	405	875
YDL003W::chr4_1	710	1291	798	3166	460	1062
YDL004W::chr4_1	195	230	338	359	68	142
YDL005C::chr4_1	948	2259	1493	1825	654	1091
YDL006W::chr4_1	759	835	1715	660	276	554
YDL007W::chr4_1	466	536	719	1760	357	764
YDL008W::chr4_1	859	1188	1247	1354	471	914
YDL009C::chr4_1	783	960	1551	2229	624	720
YDL010W::chr4_1	584	839	839	1205	510	459
YDL011C::chr4_1	726	1081	1502	1410	496	537
YDL012C::chr4_1	1007	1230	1424	2075	471	638
YDL013W::chr4_1	974	1882	1177	1933	719	1240
YDL014W::chr4_1	287	889	506	490	222	634
YDL015C::chr4_1	0	0	0	0	0	0
YDL016C::chr4_1	1159	1402	1680	1652	727	1269
YDL017W::chr4_1	1163	1830	2047	1924	1111	840
YDL018C::chr4_1	925	1156	965	1413	382	779
YDL019C::chr4_1	799	1030	1081	1611	436	722
YDL020C::chr4_1	602	1070	1134	985	299	603
YDL021W::chr4_1	0	0	0	0	0	0
YDL022W::chr4_1	872	1325	1446	1787	684	544
YDL023C::chr4_1	720	1271	1442	1174	416	709
YDL024C::chr4_1	776	1213	1183	1526	411	773
YDL025C::chr4_1	559	668	1009	1087	474	719
YDL026W::chr4_1	1	2	1	0	0	0
YDL027C::chr4_1	554	1212	798	1144	362	546
YDL028C::chr4_1	1007	1945	1549	2149	486	963
YDL029W::chr4_1	787	1129	829	1729	282	706
YDL030W::chr4_1	854	1331	1344	1604	551	898
YDL031W::chr00_17a	939	914	1523	1651	609	829
YDL032W::chr4_1	569	675	977	1006	441	551
YDL033C::chr4_1	743	975	942	1905	562	452
YDL034W::chr4_1	360	568	779	1130	194	500
YDL035C::chr4_1	375	696	493	1222	323	546
YDL036C::chr4_1	659	1030	1102	1970	537	776
YDL037C::chr4_1	748	1095	907	1035	410	581
YDL038C::chr4_1	13	57	65	107	4	11
YDL039C::chr4_1	646	1087	999	2082	576	1075
YDL040C::chr4_1	1102	2096	1546	2528	820	1389
YDL041W::chr4_1	607	636	753	2443	497	790
YDL042C::chr4_1	433	689	294	855	187	509
YDL043C::chr4_1	0	0	0	0	0	0
YDL044C::chr4_1	957	1344	1420	1984	579	951
YDL045C::chr4_1	797	955	1093	1673	535	820
YDL045W-A::chr4_1	0	0	0	1	0	0
YDL046W::chr4_1	195	387	298	698	105	122
YDL047W::chr4_1	429	754	713	459	229	497
YDL048C::chr4_1	784	972	1269	1238	583	645
YDL049C::chr4_1	728	911	1209	928	502	791
YDL050C::chr4_1	389	837	674	1051	253	249
YDL051W::chr4_1	723	1462	1375	2123	527	632
YDL052C::chr4_1	1189	1940	1671	3800	1175	1980
YDL053C::chr4_1	906	1668	1625	1633	553	761
YDL054C::chr4_1	1011	1512	1579	1605	906	992
YDL055C::chr4_1	842	1674	2235	1903	592	1049
YDL056W::chr4_1	863	1705	1137	2472	949	898
YDL057W::chr4_1	934	1504	1614	1780	768	824
YDL058W::chr00_17a	706	897	708	1838	316	483
YDL059C::chr4_1	685	1386	1136	1575	293	653
YDL060W::chr4_1	692	1570	1392	1536	882	941
YDL061C::chr4_1	265	518	343	1137	318	376
YDL062W::chr4_1	711	1598	1274	1665	418	1149
YDL063C::chr4_1	1000	1467	1410	2240	697	1059
YDL064W::chr4_1	1551	2257	2204	3518	1027	1604
YDL065C::chr4_1	1080	1417	1315	1851	547	936
YDL066W::chr4_1	1327	2207	3057	2685	1086	1593
YDL067C::chr4_1	1088	1762	1699	2383	623	1501
YDL068W::chr4_1	1486	2421	1697	2706	813	1314
YDL069C::chr4_1	0	0	0	0	0	0
YDL070W::chr4_1	2370	3719	3499	4691	1347	2035
YDL071C::chr4_1	1386	1943	2400	2661	928	1262
YDL072C::chr4_1	1437	2393	2615	2454	949	1460
YDL073W::chr4_1	207	401	320	699	45	71
YDL074C::chr4_1	1605	2418	2171	4055	1358	1438
YDL075W::chr4_1	172	135	145	859	181	218
YDL076C::chr4_1	178	609	234	684	129	106
YDL077C::chr4_1	697	1682	1143	1674	551	414
YDL078C::chr4_1	735	1294	1130	1574	594	735
YDL079C::chr4_1	820	1691	1449	1430	423	914
YDL080C::chr4_1	739	1076	1077	2144	650	1422
YDL081C::chr4_1	0	0	0	0	0	0
YDL082W::chr4_1	563	1035	807	1261	374	451
YDL083C::chr4_1	315	522	371	1011	227	502
YDL084W::chr4_1	356	335	489	575	129	200
YDL085W::chr4_1	745	1649	1268	1170	597	1049
YDL086W::chr4_1	665	1126	1114	1482	591	701
YDL087C::chr4_1	1265	1728	1737	2733	585	1302
YDL088C::chr4_1	1258	1358	1637	2545	855	862
YDL089W::chr4_1	549	1074	1095	1589	207	648
YDL090C::chr4_1	819	1550	1041	1494	704	1071
YDL091C::chr4_1	569	688	373	352	339	458
YDL092W::chr4_1	798	1294	1103	976	417	805
YDL093W::chr4_1	390	247	323	344	147	296
YDL094C::chr4_1	723	1787	1228	2014	643	1028
YDL095W::chr4_1	745	1094	1007	1793	235	704
YDL096C::chr4_2	1489	2553	2356	4189	1220	1604
YDL097C::chr4_2	676	905	1034	2424	687	1095
YDL098C::chr4_2	1296	2034	2165	3846	1036	1513
YDL099W::chr4_2	1238	1948	2629	3071	889	1568
YDL100C::chr4_2	1655	2263	2335	3133	1202	1255
YDL101C::chr4_2	1478	1960	1786	1987	888	1436
YDL102W::chr4_2	144	256	143	378	73	61
YDL103C::chr4_2	0	0	0	0	0	0
YDL104C::chr4_2	994	1719	2266	2967	676	1034
YDL105W::chr4_2	1456	1921	2087	2380	824	1643
YDL106C::chr4_2	335	985	792	1164	380	557
YDL107W::chr4_2	471	981	944	974	462	561
YDL108W::chr4_2	844	937	1116	1642	587	739
YDL109C::chr4_2	520	537	670	737	85	445
YDL110C::chr4_2	846	1303	1113	1745	399	442
YDL111C::chr4_2	0	0	0	0	0	0
YDL112W::chr4_2	871	1557	1193	1609	668	679
YDL113C::chr4_2	837	1433	1072	1736	678	765
YDL114W::chr4_2	272	905	578	1145	181	224
YDL115C::chr4_2	571	1043	1088	1118	485	747
YDL116W::chr4_2	863	734	1021	1293	512	847
YDL117W::chr4_2	162	392	364	561	94	104
YDL118W::chr4_2	1192	1110	1461	2429	760	1103
YDL119C::chr4_2	827	1258	1201	2099	611	1046
YDL120W::chr4_2	43	80	20	59	6	24
YDL121C::chr4_2	575	1135	1379	1340	520	722
YDL122W::chr4_2	219	539	339	464	138	112
YDL123W::chr4_2	95	207	106	405	53	45
YDL124W::chr4_2	482	937	705	1057	322	483
YDL125C::chr4_2	608	1056	912	1535	608	656
YDL126C::chr4_2	698	1051	1391	1970	434	738
YDL127W::chr4_2	24	64	34	65	6	7
YDL128W::chr4_2	572	1251	998	1491	483	452
YDL129W::chr4_2	710	1048	1402	1626	430	861
YDL130W::chr4_2	513	749	552	842	340	697
YDL130W-A::chr00_2	1126	1721	1661	1389	604	958
YDL131W::chr4_2	923	1399	1661	2636	912	507
YDL132W::chr4_2	629	1004	1002	701	332	752
YDL133C-A::chr00_14	887	1202	1198	1624	628	597
YDL133W::chr4_2	653	890	954	1483	494	903
YDL134C::chr4_2	173	569	454	269	49	132
YDL134C-A::chr4_2	459	814	612	841	268	373
YDL135C::chr4_2	282	527	448	542	157	197
YDL136W::chr4_2	336	440	629	705	350	552
YDL137W::chr4_2	401	772	907	809	421	618
YDL138W::chr4_2	594	765	1086	1190	411	633
YDL139C::chr4_2	667	972	881	966	255	678
YDL140C::chr4_2	7	50	23	105	1	8
YDL141W::chr4_2	844	1493	1165	1480	377	497
YDL142C::chr4_2	26	51	28	93	7	28
YDL143W::chr4_2	181	428	600	673	335	295
YDL144C::chr4_2	112	168	169	635	238	182
YDL145C::chr4_2	572	689	1068	1154	531	604
YDL146W::chr4_2	521	764	700	771	205	364
YDL147W::chr4_2	4	7	3	6	2	1
YDL148C::chr4_2	461	960	1006	1294	496	543
YDL149W::chr4_2	428	658	782	1006	520	439
YDL150W::chr4_2	245	429	242	1461	415	675
YDL151C::chr4_2	317	479	398	1054	385	464
YDL152W::chr4_2	0	0	0	0	0	1
YDL153C::chr4_2	1109	1077	881	1803	629	903
YDL154W::chr4_2	737	1244	1053	1450	597	632
YDL155W::chr4_2	629	822	555	796	312	826
YDL156W::chr4_2	744	966	902	1356	517	583
YDL157C::chr4_2	680	504	695	1355	436	542
YDL158C::chr4_2	397	743	645	1077	302	444
YDL159W::chr4_2	436	672	800	1679	324	662
YDL160C::chr4_2	463	629	710	841	243	434
YDL161W::chr4_2	0	0	0	0	0	0
YDL162C::chr4_2	486	924	1109	1348	597	581
YDL163W::chr4_2	0	0	0	0	0	0
YDL164C::chr4_2	743	1008	932	1950	883	1075
YDL165W::chr4_2	1043	1453	1838	1987	662	1192
YDL166C::chr4_2	670	1195	822	1709	531	1008
YDL167C::chr4_2	529	826	737	868	411	739
YDL168W::chr4_2	407	1079	865	1283	347	684
YDL169C::chr4_2	641	1126	615	1570	536	567
YDL170W::chr4_2	370	607	592	1009	235	284
YDL171C::chr4_2	621	663	949	693	330	420
YDL172C::chr4_2	567	829	1130	1029	388	569
YDL173W::chr4_2	706	1130	957	1840	545	753
YDL174C::chr4_2	0	0	0	0	1	0
YDL175C::chr4_2	519	555	958	847	279	554
YDL176W::chr4_2	685	1283	1446	2355	545	753
YDL177C::chr4_2	615	1368	1071	1039	553	954
YDL178W::chr4_2	857	1468	890	1285	548	612
YDL179W::chr4_2	604	1105	955	1081	525	728
YDL180W::chr4_2	618	1735	1392	2319	614	982
YDL181W::chr4_2	713	1191	1444	1992	493	1064
YDL182W::chr4_2	312	808	968	1427	470	538
YDL183C::chr4_2	684	1041	688	1432	373	633
YDL184C::chr4_2	217	480	363	327	150	201
YDL185W::chr4_2	535	1012	992	1406	268	582
YDL186W::chr4_2	647	702	1010	1263	313	911
YDL187C::chr4_2	0	0	0	0	0	0
YDL188C::chr4_2	184	470	382	345	68	48
YDL189W::chr4_2	995	1303	1172	1819	708	754
YDL190C::chr4_2	794	1247	1233	1095	661	976
YDL191W::chr4_3	36	56	131	430	231	245
YDL192W::chr4_3	178	395	226	319	63	92
YDL193W::chr4_3	0	0	0	0	0	0
YDL194W::chr00_16b	666	892	793	1236	550	574
YDL195W::chr4_3	677	1124	949	986	309	633
YDL196W::chr4_3	129	427	133	320	62	75
YDL197C::chr4_3	939	1246	1234	1866	785	879
YDL198C::chr4_3	31	0	42	204	35	40
YDL199C::chr4_3	626	717	877	1097	562	820
YDL200C::chr4_3	765	1198	631	1362	439	840
YDL201W::chr4_3	351	778	705	903	300	332
YDL202W::chr4_3	97	78	46	198	131	65
YDL203C::chr4_3	462	905	1104	681	290	519
YDL204W::chr4_3	20	94	80	102	4	27
YDL205C::chr4_3	614	888	1094	1710	534	985
YDL206W::chr4_3	22	78	0	0	0	0
YDL207W::chr4_3	0	0	0	0	0	0
YDL208W::chr4_3	0	0	0	0	0	0
YDL209C::chr4_3	441	767	447	1131	261	580
YDL210W::chr4_3	839	1385	676	1242	460	643
YDL211C::chr4_3	0	0	0	0	0	0
YDL212W::chr4_3	542	686	1004	1145	287	442
YDL213C::chr4_3	286	674	391	687	257	318
YDL214C::chr4_3	352	582	462	1059	326	541
YDL215C::chr4_3	436	472	607	757	281	349
YDL216C::chr4_3	449	919	735	1042	656	561
YDL217C::chr4_3	425	875	656	971	198	600
YDL218W::chr4_3	520	758	1110	1221	515	497
YDL219W::chr4_3	94	313	110	202	29	31
YDL220C::chr4_3	118	385	179	259	57	91
YDL221W::chr4_3	745	952	1004	1087	383	829
YDL222C::chr4_3	678	696	818	1064	372	550
YDL223C::chr4_3	0	0	0	0	0	0
YDL224C::chr4_3	676	806	909	1415	424	715
YDL225W::chr4_3	509	1020	951	645	747	740
YDL226C::chr4_3	503	977	718	1061	439	610
YDL227C::chr4_3	477	805	1082	1098	501	534
YDL229W::chr4_3	623	1212	926	1313	378	807
YDL230W::chr4_3	619	1368	1324	1757	710	1155
YDL231C::chr4_3	347	257	291	310	125	250
YDL232W::chr4_3	0	0	0	0	0	0
YDL233W::chr4_3	0	0	0	0	0	0
YDL234C::chr4_3	105	262	178	344	84	54
YDL235C::chr4_3	573	680	554	1015	408	415
YDL236W::chr4_3	0	5	0	0	2	0
YDL237W::chr4_3	598	1311	910	1083	377	686
YDL238C::chr4_3	0	0	0	0	0	0
YDL239C::chr4_3	0	0	0	0	0	0
YDL240W::chr4_3	615	1130	685	894	563	411
YDL241W::chr4_3	481	742	767	483	348	345
YDL242W::chr4_3	544	986	810	1579	166	603
YDL243C::chr4_3	491	558	988	481	262	369
YDR001C::chr4_3	405	974	771	1243	364	500
YDR002W::chr4_3	1173	1348	1495	2793	581	1209
YDR003W::chr4_3	956	1910	1657	1574	589	936
YDR004W::chr4_3	1023	2029	1708	2361	641	1091
YDR005C::chr4_3	128	230	534	283	50	146
YDR006C::chr4_3	753	1575	1248	1509	635	891
YDR007W::chr00_16b	989	1639	1412	1412	630	903
YDR008C::chr4_3	366	739	443	824	177	298
YDR009W::chr4_3	904	1877	1721	2253	789	830
YDR010C::chr4_3	789	1199	1707	1850	751	991
YDR011W::chr4_3	741	1244	899	921	308	857
YDR013W::chr4_3	966	1475	1138	1223	581	1059
YDR014W::chr4_3	1232	1534	1359	1647	663	766
YDR015C::chr4_3	1068	1860	1507	2177	832	865
YDR016C::chr4_3	1436	2202	1934	1850	744	1249
YDR017C::chr4_3	1120	1896	1722	2673	848	1006
YDR018C::chr4_3	1070	2303	2463	2519	1190	1528
YDR019C::chr4_3	1360	1781	1513	1473	1235	1336
YDR020C::chr4_3	1199	1675	1654	1662	765	859
YDR021W::chr4_3	1202	1425	1650	2014	1018	1217
YDR022C::chr4_3	1186	1567	1390	1259	867	1470
YDR023W::chr4_3	1125	1715	1545	2963	654	1552
YDR024W::chr4_3	462	641	355	1525	338	675
YDR025W::chr4_3	422	653	640	1649	271	511
YDR026C::chr4_3	1265	1829	1722	1332	461	794
YDR027C::chr4_3	1032	1831	1929	2588	1126	803
YDR028C::chr4_3	1294	1270	1956	2168	951	1280
YDR029W::chr4_3	794	1945	1475	2431	468	897
YDR030C::chr4_3	0	0	0	0	0	0
YDR031W::chr4_3	906	1281	1278	1525	552	996
YDR032C::chr4_3	60	232	86	119	29	81
YDR033W::chr4_3	0	0	0	0	0	0
YDR034C::chr4_3	917	1393	1287	1747	755	1035
YDR035W::chr4_3	0	8	1	5	0	1
YDR036C::chr4_3	934	1710	1546	1731	681	1249
YDR037W::chr4_3	977	1446	1195	1670	546	1139
YDR041W::chr00_16b	992	1162	1493	1788	563	744
YDR042C::chr4_3	971	1147	1483	1820	640	1141
YDR043C::chr4_3	1155	1664	1455	2520	781	719
YDR044W::chr4_3	1141	2611	2234	2553	1047	942
YDR045C::chr4_3	596	1787	1194	1837	464	788
YDR046C::chr4_3	959	1363	1573	1457	394	727
YDR047W::chr4_3	576	1240	734	1354	414	451
YDR048C::chr00_16b	854	1696	1044	2009	576	1231
YDR049W::chr4_4	1538	2051	2004	4247	1237	2024
YDR050C::chr00_11	602	735	1105	1228	449	673
YDR050C::chr4_4	0	0	0	0	0	0
YDR051C::chr4_4	1382	2719	1988	2169	917	1648
YDR052C::chr4_4	0	0	0	0	0	0
YDR053W::chr4_4	1666	2186	2014	2556	922	1197
YDR054C::chr4_4	391	809	401	933	119	144
YDR055W::chr4_4	1574	2632	2958	2143	942	1415
YDR056C::chr4_4	695	1669	1305	1334	397	706
YDR057W::chr4_4	194	368	323	621	63	107
YDR058C::chr00_14	863	1440	1163	2497	444	818
YDR059C::chr4_4	1355	2356	2521	2277	1070	1541
YDR060W::chr4_4	806	1458	1388	2447	655	788
YDR061W::chr4_4	1032	2880	2174	3017	793	1394
YDR062W::chr4_4	1821	2933	2790	3106	1543	1955
YDR063W::chr4_4	1416	2919	2133	3265	803	1322
YDR064W::chr4_4	179	334	406	1601	204	633
YDR065W::chr4_4	1385	2015	2343	3911	927	1180
YDR066C::chr4_4	1366	2181	2136	3327	1158	1501
YDR067C::chr4_4	1323	1773	1670	3211	1031	1751
YDR068W::chr4_4	1193	1636	1702	1997	582	874
YDR069C::chr4_4	1480	2463	2078	4570	1067	1552
YDR070C::chr4_4	363	962	581	1616	138	325
YDR071C::chr00_11	708	1130	1422	2135	536	1009
YDR072C::chr4_4	1917	2908	3687	4293	1438	1765
YDR073W::chr4_4	1524	2516	2284	2954	769	1230
YDR074W::chr00_11	1401	1847	2021	1570	755	1298
YDR075W::chr4_4	1	0	0	1	1	0
YDR076W::chr4_4	1633	3037	2403	3524	1059	1974
YDR077W::chr4_4	0	0	0	0	0	0
YDR078C::chr4_4	803	1571	1065	1598	524	452
YDR079W::chr4_4	1007	1475	1798	2159	707	925
YDR080W::chr4_4	1042	1762	1389	2312	1037	1438
YDR081C::chr4_4	1312	1693	2328	3148	759	1352
YDR082W::chr4_4	0	5	3	0	0	0
YDR083W::chr4_4	1132	1738	1574	2034	895	1070
YDR084C::chr4_4	0	0	0	0	0	0
YDR085C::chr4_4	1295	1749	1688	3616	1157	1673
YDR086C::chr4_4	1006	1634	1621	1755	809	1331
YDR087C::chr4_4	132	275	150	611	89	59
YDR088C::chr4_4	780	1385	1413	2081	529	992
YDR089W::chr4_4	1755	2815	2236	4092	1561	1492
YDR090C::chr4_4	1786	2611	2777	4101	1232	1626
YDR091C::chr4_4	1319	2458	2082	2552	768	1505
YDR092W::chr4_4	0	0	0	0	0	0
YDR093W::chr4_4	399	973	625	1308	189	332
YDR094W::chr4_4	1421	2280	2540	2655	1199	1476
YDR095C::chr4_4	1443	1852	2265	2625	1014	1739
YDR096W::chr4_4	1552	2495	2382	4271	1084	2067
YDR097C::chr4_4	1411	2341	2610	2759	871	1508
YDR098C::chr4_4	1690	2672	2383	3171	1089	1548
YDR099W::chr4_4	1393	2628	2415	3270	769	1544
YDR100W::chr4_4	482	1059	762	2002	228	309
YDR101C::chr4_4	388	904	788	1634	412	763
YDR102C::chr4_4	643	1218	956	915	343	614
YDR103W::chr4_4	34	71	37	80	18	33
YDR104C::chr4_4	918	1264	1304	1330	612	956
YDR105C::chr4_4	0	0	0	0	0	0
YDR107C::chr4_4	888	1377	1440	1869	822	1080
YDR108W::chr4_4	755	1018	1328	1463	709	880
YDR109C::chr4_4	1112	1784	1481	2424	755	1326
YDR110W::chr4_4	956	1024	1542	2192	690	941
YDR111C::chr4_4	849	1448	1034	2460	614	1294
YDR112W::chr4_4	666	1211	794	1754	702	842
YDR113C::chr4_4	875	1021	1299	2279	423	1014
YDR114C::chr4_4	604	1243	1282	1587	479	879
YDR115W::chr4_4	493	873	753	856	321	337
YDR116C::chr4_4	286	728	432	513	60	116
YDR117C::chr4_4	0	0	0	0	0	0
YDR118W::chr4_4	735	1355	1116	1914	485	859
YDR119W::chr4_4	929	1386	1555	2525	621	695
YDR120C::chr4_4	152	562	208	109	50	88
YDR121W::chr4_4	721	1450	1617	1836	533	918
YDR122W::chr4_4	1002	1415	1625	1922	1084	1046
YDR123C::chr4_4	986	1432	992	1578	548	795
YDR124W::chr4_4	1052	1339	1617	1151	511	890
YDR125C::chr4_4	985	1505	1492	2381	510	874
YDR126W::chr4_4	926	1220	1351	1535	459	811
YDR127W::chr4_4	842	1255	1074	1571	638	848
YDR128W::chr4_4	973	1623	1607	2441	425	1011
YDR129C::chr4_4	347	611	531	766	137	225
YDR130C::chr4_4	270	450	483	759	140	422
YDR131C::chr4_4	494	890	550	1714	211	308
YDR132C::chr4_4	834	1139	1072	2342	802	882
YDR133C::chr4_4	778	963	727	1384	395	528
YDR134C::chr4_4	720	799	1101	1243	534	725
YDR135C::chr4_4	658	1057	1348	1030	532	453
YDR136C::chr4_4	622	930	956	1011	304	358
YDR137W::chr4_4	768	1246	1170	1572	503	680
YDR138W::chr4_4	799	1534	1045	851	434	737
YDR139C::chr4_4	18	45	24	128	2	24
YDR140W::chr4_4	780	1046	1051	1561	416	708
YDR141C::chr4_4	971	1163	1455	1434	579	837
YDR142C::chr4_4	902	1510	1304	2022	569	957
YDR143C::chr4_4	1074	2003	1890	2114	704	1534
YDR144C::chr4_4	510	1264	1309	1833	581	786
YDR145W::chr4_4	207	518	529	325	212	231
YDR146C::chr4_4	899	1622	1399	1873	595	816
YDR147W::chr4_5	1418	1729	1720	2447	835	1147
YDR148C::chr4_5	1328	1939	1656	2756	915	1496
YDR149C::chr4_5	994	1335	1939	2826	624	817
YDR150W::chr4_5	923	1723	1431	2146	797	1148
YDR151C::chr4_5	1232	1761	1312	2810	1188	1362
YDR152W::chr4_5	902	1649	1437	2076	854	1435
YDR153C::chr4_5	1147	1669	1591	2180	775	1200
YDR154C::chr4_5	1385	2605	2188	2943	1216	1569
YDR155C::chr4_5	1294	2403	2779	3551	1114	1858
YDR156W::chr4_5	1887	3094	2800	2492	1025	1682
YDR157W::chr4_5	1407	2317	2736	2938	1057	1763
YDR158W::chr4_5	3	0	10	0	1	0
YDR159W::chr4_5	1191	2066	2104	2176	874	1707
YDR160W::chr4_5	1182	2243	3005	2573	1032	1400
YDR161W::chr4_5	1136	1821	2083	3461	1010	1269
YDR162C::chr4_5	936	1536	1641	2191	704	931
YDR163W::chr4_5	1108	1615	1777	2563	964	1330
YDR164C::chr4_5	862	1469	1248	2960	706	1182
YDR165W::chr4_5	312	883	700	780	154	375
YDR166C::chr4_5	75	120	127	0	68	176
YDR167W::chr4_5	0	0	0	0	0	0
YDR168W::chr4_5	107	284	120	530	50	52
YDR169C::chr4_5	1269	1979	2109	2041	1142	1403
YDR170C::chr4_5	53	181	88	87	50	46
YDR171W::chr4_5	1259	2274	2064	2534	1165	1239
YDR172W::chr4_5	1209	2069	1907	2531	1024	1198
YDR173C::chr4_5	0	0	0	0	0	0
YDR174W::chr00_14	666	1025	965	1358	577	440
YDR175C::chr4_5	567	794	883	1640	369	441
YDR176W::chr4_5	733	990	1418	1330	436	763
YDR177W::chr4_5	1189	1564	1457	2187	549	1243
YDR178W::chr4_5	1031	1876	1777	2904	967	1173
YDR179C::chr4_5	3	0	11	0	0	3
YDR179W-A::chr4_5	37	106	78	179	33	11
YDR180W::chr4_5	1212	1455	1843	2527	693	1109
YDR181C::chr4_5	728	1123	1108	2238	574	929
YDR182W::chr4_5	938	1543	1715	2297	644	1248
YDR183W::chr4_5	0	0	0	0	0	0
YDR184C::chr4_5	474	491	832	1425	296	665
YDR185C::chr4_5	763	1393	1490	1730	761	790
YDR186C::chr4_5	781	1401	1505	1872	701	1056
YDR187C::chr4_5	495	729	896	1651	484	909
YDR188W::chr4_5	0	0	0	0	0	0
YDR189W::chr4_5	1447	1767	1788	3988	881	1489
YDR190C::chr4_5	764	1536	1191	1714	450	1152
YDR191W::chr4_5	761	1372	1868	2228	518	916
YDR192C::chr4_5	878	1204	1535	2090	616	1198
YDR193W::chr4_5	0	3	1	0	1	0
YDR194C::chr4_5	512	1166	890	734	517	836
YDR195W::chr4_5	804	1129	1229	1536	370	608
YDR196C::chr4_5	886	1289	1501	2121	616	891
YDR197W::chr4_5	779	1529	1195	2503	532	912
YDR198C::chr4_5	606	1223	1171	2469	409	476
YDR199W::chr4_5	0	1	0	0	0	0
YDR200C::chr4_5	4	0	2	2	1	0
YDR201W::chr4_5	829	1711	1193	1518	518	902
YDR202C::chr00_14	671	1004	722	1692	400	732
YDR203W::chr4_5	714	1669	1320	1729	573	929
YDR204W::chr4_5	1024	1197	1317	1820	911	917
YDR205W::chr00_14	369	728	582	986	395	454
YDR206W::chr4_5	47	175	151	84	12	35
YDR207C::chr4_5	523	1215	1210	1338	544	1210
YDR208W::chr4_5	986	1527	1728	2277	518	682
YDR209C::chr4_5	1090	1615	1581	2063	520	909
YDR210W::chr4_5	709	1166	1478	1684	791	892
YDR211W::chr4_5	965	1462	1191	1677	424	771
YDR212W::chr4_5	655	679	947	1763	568	1092
YDR213W::chr4_5	1615	2482	2116	3468	661	1178
YDR214W::chr4_5	401	993	573	933	200	256
YDR215C::chr4_5	227	524	269	814	149	99
YDR216W::chr4_5	1101	1459	1150	1573	666	989
YDR217C::chr4_5	33	61	41	94	7	27
YDR218C::chr4_5	968	1185	1056	2746	772	1198
YDR219C::chr4_5	1219	1414	1492	1805	781	778
YDR220C::chr4_5	720	815	1279	1839	401	484
YDR221W::chr4_5	759	1469	2118	2034	774	1015
YDR222W::chr4_5	801	1280	1709	1601	430	949
YDR223W::chr4_5	1199	1599	1624	2047	381	970
YDR224C::chr00_21	0	0	0	0	0	0
YDR224C::chr4_5	976	1272	1092	1153	508	850
YDR225W::chr4_5	0	0	0	0	0	0
YDR226W::chr4_5	134	255	179	442	55	73
YDR227W::chr4_5	869	881	1554	1993	693	905
YDR228C::chr4_5	806	1679	1669	2741	849	1166
YDR229W::chr4_5	1117	1423	1726	2065	625	895
YDR230W::chr4_5	989	2173	1572	2185	639	1267
YDR231C::chr4_5	955	1687	1117	1884	694	1113
YDR232W::chr4_5	941	1639	1819	1516	621	902
YDR233C::chr4_5	178	314	202	124	22	79
YDR234W::chr4_5	1089	1429	2345	2445	445	1010
YDR235W::chr4_5	1059	1706	1479	2401	806	745
YDR236C::chr4_5	813	1401	1301	1567	653	862
YDR237W::chr4_5	974	1879	1655	2395	789	1053
YDR238C::chr4_5	1187	2412	2070	2337	774	1145
YDR239C::chr4_5	979	1044	1944	2354	623	1041
YDR240C::chr4_5	1204	1425	1673	2321	1105	1399
YDR241W::chr4_5	1080	2176	2295	2577	1043	1094
YDR242W::chr00_17a	824	1388	1303	1512	552	649
YDR242W::chr4_6	95	230	120	242	10	46
YDR243C::chr4_6	1063	2150	1713	2143	527	979
YDR244W::chr4_6	1253	1568	1450	1727	505	1278
YDR245W::chr4_6	243	629	404	1179	195	251
YDR246W::chr4_6	0	0	0	0	1	0
YDR247W::chr4_6	642	1022	1280	1491	304	568
YDR248C::chr4_6	84	249	131	160	74	258
YDR249C::chr4_6	884	1535	1407	1910	657	920
YDR250C::chr4_6	741	1445	1345	1301	736	884
YDR251W::chr4_6	0	0	0	0	0	0
YDR252W::chr4_6	372	394	488	1007	408	368
YDR253C::chr4_6	637	1186	1086	1998	554	1011
YDR254W::chr4_6	459	712	743	756	290	504
YDR255C::chr4_6	463	830	773	922	536	373
YDR256C::chr4_6	833	1323	814	2171	471	806
YDR257C::chr4_6	424	860	842	1300	382	675
YDR258C::chr4_6	322	656	681	925	250	381
YDR259C::chr4_6	1012	1796	2076	2989	990	1445
YDR260C::chr4_6	0	0	0	0	0	0
YDR261C::chr4_6	772	1256	1017	1735	554	695
YDR262W::chr4_6	621	1017	1143	1138	411	454
YDR263C::chr4_6	799	1175	1161	1714	415	894
YDR264C::chr4_6	575	893	909	819	238	323
YDR265W::chr4_6	778	1076	995	1060	398	914
YDR266C::chr4_6	9	48	9	101	3	20
YDR267C::chr4_6	140	279	180	322	60	93
YDR268W::chr4_6	545	659	920	1216	529	523
YDR269C::chr4_6	345	548	599	781	226	267
YDR270W::chr4_6	14	16	15	44	17	10
YDR271C::chr4_6	81	233	123	394	98	123
YDR272W::chr4_6	632	1263	986	1571	463	690
YDR273W::chr4_6	921	1529	1431	2076	678	1055
YDR274C::chr4_6	0	0	0	0	0	0
YDR275W::chr4_6	1022	1442	1510	2270	544	685
YDR276C::chr4_6	0	0	0	0	0	0
YDR277C::chr4_6	787	1046	1198	1258	344	610
YDR278C::chr4_6	722	1215	1054	1529	615	812
YDR279W::chr4_6	0	0	0	0	0	0
YDR280W::chr4_6	7	17	11	17	1	8
YDR281C::chr4_6	366	947	613	813	231	666
YDR282C::chr4_6	0	0	0	0	0	0
YDR283C::chr4_6	20	28	20	1	0	7
YDR284C::chr4_6	0	0	0	0	0	0
YDR285W::chr4_6	477	1140	465	1134	238	249
YDR286C::chr4_6	1297	2089	1801	2861	1164	1070
YDR287W::chr4_6	1074	1796	1687	1749	409	884
YDR288W::chr4_6	490	1034	1117	1599	498	642
YDR289C::chr4_6	602	736	1129	1060	188	759
YDR290W::chr4_6	196	331	308	893	235	476
YDR291W::chr4_6	605	935	957	1175	648	581
YDR292C::chr4_6	284	546	422	960	206	192
YDR293C::chr4_6	574	1116	865	1214	341	503
YDR294C::chr4_6	755	1230	1131	1438	574	846
YDR295C::chr4_6	801	1636	1036	2020	650	941
YDR296W::chr4_6	740	1009	910	1304	652	560
YDR297W::chr4_6	759	1007	1270	1646	516	934
YDR298C::chr4_6	1004	1344	1334	1069	576	890
YDR299W::chr4_6	894	1622	1568	2704	1130	1387
YDR300C::chr4_6	0	0	0	0	1	0
YDR301W::chr4_6	9	10	31	10	0	3
YDR302W::chr4_6	462	603	945	994	336	556
YDR303C::chr4_6	0	0	0	0	0	0
YDR304C::chr4_6	657	1710	1224	2041	804	592
YDR305C::chr4_6	742	1190	1176	1746	260	936
YDR306C::chr4_6	806	1400	982	1653	514	800
YDR307W::chr4_6	642	1070	939	1132	395	663
YDR308C::chr4_6	0	7	0	1	0	1
YDR309C::chr4_6	245	481	307	547	178	126
YDR310C::chr4_6	845	1548	1527	1451	493	745
YDR311W::chr4_6	772	1204	1106	1408	559	1189
YDR312W::chr4_6	420	614	756	1951	368	559
YDR313C::chr4_6	699	894	1002	1306	539	678
YDR314C::chr4_6	220	434	186	350	127	323
YDR315C::chr4_6	462	1105	777	1174	267	572
YDR316W::chr4_6	718	1471	1079	1843	411	718
YDR317W::chr4_6	742	1541	1209	1443	886	997
YDR318W::chr4_6	0	0	0	0	0	0
YDR319C::chr4_6	825	1095	1078	1973	572	670
YDR320C::chr4_6	745	986	991	1827	748	765
YDR320C-A::chr00_20	0	0	0	0	0	0
YDR321W::chr4_6	597	1156	1469	1991	469	914
YDR322W::chr4_6	1084	1285	1196	1257	723	691
YDR323C::chr4_6	1276	1489	1698	2401	1008	1516
YDR324C::chr4_6	840	1001	1239	2347	746	1018
YDR325W::chr4_6	1217	1829	1287	2434	534	864
YDR326C::chr00_17a	861	1780	1512	1460	901	995
YDR327W::chr4_6	805	1139	930	1763	627	1085
YDR328C::chr4_6	1225	2680	1709	2917	1480	2039
YDR329C::chr4_6	723	1250	1192	1328	348	960
YDR330W::chr4_6	975	1721	1258	1650	614	958
YDR331W::chr4_6	770	1719	1287	1796	755	645
YDR332W::chr4_6	1011	2056	1963	1444	945	1204
YDR333C::chr4_6	1125	1933	1518	2208	1027	1317
YDR334W::chr4_6	1203	1899	1965	2778	582	987
YDR335W::chr4_6	21	23	113	277	17	0
YDR336W::chr4_6	133	242	204	354	57	56
YDR337W::chr4_6	332	641	474	372	302	455
YDR338C::chr4_7	810	1176	1292	2028	531	760
YDR339C::chr4_7	527	1015	766	965	294	327
YDR340W::chr4_7	0	0	1	0	0	0
YDR341C::chr4_7	606	1276	1026	1078	271	298
YDR344C::chr4_7	894	1513	1726	1578	498	1034
YDR345C::chr4_7	979	1675	1943	2020	932	1185
YDR346C::chr4_7	849	2137	1415	2079	468	977
YDR347W::chr4_7	7226	10232	10503	13505	5277	7947
YDR348C::chr4_7	0	0	0	1	0	0
YDR349C::chr4_7	835	1412	1621	2084	1034	932
YDR350C::chr4_7	702	1295	1151	1129	469	864
YDR351W::chr4_7	913	1158	1252	1274	549	707
YDR352W::chr4_7	948	1535	1783	2539	499	834
YDR353W::chr4_7	114	361	130	255	18	24
YDR354W::chr4_7	770	924	964	1567	216	866
YDR355C::chr4_7	313	335	314	545	152	435
YDR356W::chr4_7	879	1608	1315	1669	449	862
YDR357C::chr4_7	0	0	0	0	0	0
YDR358W::chr4_7	0	6	16	16	0	4
YDR359C::chr4_7	732	1185	1359	1168	356	794
YDR360W::chr4_7	611	779	1084	1506	495	553
YDR361C::chr4_7	833	1660	845	1848	275	976
YDR362C::chr4_7	1012	959	1365	1569	403	854
YDR363W::chr4_7	31	84	90	91	10	27
YDR363W-A::chr00_2	1322	1943	2410	2630	861	1549
YDR364C::chr4_7	535	953	1096	991	359	867
YDR365C::chr4_7	998	1349	1484	1452	560	649
YDR367W::chr4_7	708	1362	1106	2616	859	1278
YDR368W::chr4_7	762	943	1324	1652	278	1114
YDR369C::chr4_7	419	631	654	1064	220	316
YDR370C::chr4_7	655	1281	914	1482	500	1173
YDR371W::chr4_7	678	1357	1187	1366	408	770
YDR372C::chr4_7	1063	1265	1514	1356	608	1546
YDR373W::chr4_7	693	1160	1351	1382	329	1015
YDR374C::chr4_7	0	0	0	0	0	0
YDR375C::chr4_7	0	0	0	0	0	0
YDR376W::chr4_7	50	170	44	170	24	37
YDR377W::chr4_7	243	566	234	584	82	101
YDR378C::chr4_7	764	1015	1255	2022	282	640
YDR379W::chr4_7	0	0	0	0	0	0
YDR380W::chr4_7	732	1658	1201	1223	549	781
YDR381W::chr4_7	694	1162	1208	2272	727	465
YDR382W::chr4_7	172	396	612	1157	313	332
YDR383C::chr4_7	824	1072	1031	1683	347	655
YDR384C::chr4_7	735	1181	1351	2485	623	1137
YDR385W::chr4_7	164	226	433	320	91	256
YDR386W::chr4_7	1004	1356	1554	1724	695	875
YDR387C::chr4_7	318	651	450	770	130	200
YDR388W::chr4_7	431	884	722	1216	224	301
YDR389W::chr4_7	880	1400	1118	2263	543	866
YDR390C::chr4_7	1043	1538	1325	1929	593	967
YDR391C::chr4_7	694	799	829	1070	418	659
YDR392W::chr4_7	0	0	0	0	0	0
YDR393W::chr4_7	2301	3745	3497	5798	1745	2761
YDR394W::chr4_7	1270	2117	2151	4680	1406	2940
YDR395W::chr4_7	2025	3057	2659	4172	1200	1989
YDR396W::chr4_7	1479	2171	2576	2948	781	1339
YDR397C::chr4_7	194	529	280	782	136	129
YDR398W::chr4_7	74	177	201	485	67	101
YDR399W::chr4_7	1432	2906	2106	3213	1195	1400
YDR400W::chr4_7	1803	2752	2919	3111	1224	1954
YDR401W::chr4_7	0	0	0	0	0	0
YDR402C::chr4_7	1455	2687	3386	2027	1085	1611
YDR403W::chr4_7	1401	3098	3123	3508	1158	1816
YDR404C::chr4_7	754	1212	1067	1966	805	1042
YDR405W::chr4_7	1379	2129	2233	3338	1031	2186
YDR406W::chr4_7	1757	2602	2693	4678	1062	1718
YDR407C::chr4_7	1682	2359	2110	1800	915	1244
YDR408C::chr4_7	0	2	1	0	0	0
YDR409W::chr4_7	1332	1960	2212	2721	1056	1363
YDR410C::chr4_7	0	0	0	0	0	0
YDR411C::chr4_7	1098	1404	1753	1905	904	1058
YDR412W::chr4_7	1288	1572	1615	1721	493	1095
YDR413C::chr4_7	1311	1633	1669	2025	833	1089
YDR414C::chr4_7	1392	1712	2102	3037	888	1493
YDR415C::chr4_7	0	0	0	0	0	0
YDR416W::chr4_7	1811	2999	2822	4297	1595	1772
YDR417C::chr00_17a/chr00_18	186	353	261	1140	514	827
YDR418W::chr4_7	9	19	29	230	30	41
YDR419W::chr4_7	1081	1794	1972	1862	1043	1320
YDR420W::chr4_7	1289	1982	1843	2026	601	1185
YDR421W::chr4_7	1050	1552	1462	2273	286	851
YDR422C::chr4_7	308	649	525	696	154	191
YDR423C::chr4_7	634	967	1003	1473	267	781
YDR424C::chr00_8	904	1328	1899	1241	769	1080
YDR425W::chr4_7	987	2024	1792	3023	574	1078
YDR426C::chr4_7	1448	2349	1283	1618	1230	1217
YDR427W::chr00_11	649	1274	979	1110	659	772
YDR427W::chr4_7	607	1590	1284	1799	849	1025
YDR428C::chr4_7	779	1613	1089	1653	438	655
YDR429C::chr4_7	154	293	142	557	263	280
YDR430C::chr4_7	906	1560	1334	2222	860	1075
YDR431W::chr4_7	1834	3180	2496	3672	1222	1441
YDR432W::chr4_7	1415	2571	2570	3188	1162	1922
YDR433W::chr4_7	968	1836	1256	1979	610	889
YDR434W::chr4_7	1028	2195	1529	1986	707	1053
YDR435C::chr4_7	1383	1824	1956	2073	1079	860
YDR436W::chr4_7	751	1233	1055	981	498	719
YDR437W::chr4_8	424	822	1030	1365	766	707
YDR438W::chr4_8	94	227	147	73	16	37
YDR439W::chr4_8	738	1354	1313	1744	553	463
YDR440W::chr4_8	1324	1805	2021	3144	1208	1476
YDR441C::chr4_8	910	1531	1796	2048	552	1480
YDR442W::chr4_8	836	1577	1400	2330	901	1126
YDR443C::chr4_8	657	1416	1276	1893	618	1076
YDR444W::chr00_17a	572	989	644	1357	293	636
YDR445C::chr00_14	741	1291	1114	1289	481	591
YDR446W::chr4_8	753	890	740	1923	571	1169
YDR447C::chr4_8	227	712	373	516	318	160
YDR448W::chr4_8	0	0	0	0	0	0
YDR449C::chr4_8	10	39	43	39	13	19
YDR450W::chr4_8	51	194	35	212	52	58
YDR451C::chr4_8	767	1027	1309	2111	631	826
YDR452W::chr4_8	829	1332	930	921	498	901
YDR453C::chr4_8	428	1015	990	1158	280	662
YDR454C::chr4_8	1307	1528	1263	2979	1051	1394
YDR455C::chr4_8	843	1530	1502	1805	937	1134
YDR456W::chr4_8	922	1122	1684	2051	499	931
YDR457W::chr4_8	630	1419	1024	1786	581	691
YDR458C::chr4_8	0	0	0	0	0	0
YDR459C::chr4_8	868	1415	1344	1973	396	990
YDR460W::chr4_8	974	1182	947	1151	695	639
YDR461W::chr00_17a	333	605	560	1589	498	541
YDR462W::chr4_8	113	171	113	200	52	82
YDR463W::chr4_8	770	1200	794	1375	398	709
YDR464W::chr4_8	0	0	0	0	0	0
YDR465C::chr4_8	779	1621	1401	1583	476	861
YDR466W::chr4_8	1102	2001	1834	2151	717	834
YDR467C::chr4_8	1055	1213	1371	1852	677	852
YDR468C::chr4_8	615	1094	930	1380	415	338
YDR469W::chr4_8	892	1096	1104	2427	582	1131
YDR470C::chr4_8	0	0	0	0	0	0
YDR471W::chr4_8	0	0	0	0	0	0
YDR472W::chr4_8	3	7	18	10	1	2
YDR473C::chr4_8	1166	1362	1190	1904	977	1040
YDR474C::chr4_8	0	0	0	0	0	0
YDR475C::chr4_8	628	788	1240	1975	595	955
YDR476C::chr4_8	552	1264	1083	1329	370	970
YDR477W::chr4_8	701	1479	1533	1429	1258	1374
YDR478W::chr4_8	1065	1400	1526	2181	734	1267
YDR479C::chr4_8	786	1509	1325	1305	631	810
YDR480W::chr4_8	979	1682	1221	2290	524	639
YDR481C::chr4_8	371	882	787	775	322	593
YDR482C::chr4_8	850	1769	1497	2145	888	1114
YDR483W::chr4_8	0	0	0	0	0	0
YDR484W::chr4_8	794	1068	827	1832	527	505
YDR485C::chr4_8	25	42	53	74	8	23
YDR486C::chr4_8	759	915	991	1331	398	930
YDR487C::chr4_8	876	1237	1308	2103	635	805
YDR488C::chr4_8	465	787	748	1209	286	572
YDR489W::chr4_8	594	998	963	1689	589	700
YDR490C::chr4_8	773	1805	1704	2297	918	1169
YDR491C::chr4_8	1624	2115	1680	3239	866	1359
YDR492W::chr4_8	0	0	0	0	0	0
YDR493W::chr00_17a	480	631	655	566	327	387
YDR494W::chr4_8	1147	1644	1971	1987	1009	1511
YDR495C::chr4_8	1023	1875	1983	2196	957	1085
YDR496C::chr4_8	1023	1369	1651	1696	614	902
YDR497C::chr4_8	975	1656	1179	1865	871	1031
YDR498C::chr00_17a	1391	2109	1943	2042	1234	1499
YDR499W::chr4_8	972	1515	1113	1414	519	605
YDR500C::chr00_17a	708	1262	1390	1938	658	737
YDR500C::chr4_8	16	13	51	14	11	0
YDR501W::chr4_8	0	0	0	0	0	0
YDR502C::chr00_17a	1256	1739	2047	3012	941	1271
YDR503C::chr4_8	858	1355	1552	1953	773	808
YDR504C::chr4_8	1307	2506	3234	2469	1121	1779
YDR505C::chr4_8	0	0	0	0	0	0
YDR506C::chr00_17a	920	1734	1607	1499	635	734
YDR506C::chr4_8	0	0	0	0	0	0
YDR507C::chr4_8	0	0	0	0	0	0
YDR508C::chr4_8	127	268	146	288	32	95
YDR509W::chr4_8	484	770	876	746	584	473
YDR510W::chr4_8	665	942	779	1219	483	770
YDR511W::chr4_8	838	1466	1812	1131	413	541
YDR512C::chr00_17a	1293	1408	2173	2164	973	1102
YDR512C::chr4_8	758	1478	1210	1511	533	1060
YDR513W::chr4_8	448	661	951	1371	470	500
YDR514C::chr4_8	557	877	1123	1547	495	710
YDR515W::chr00_17a	979	1817	1634	1487	912	870
YDR516C::chr4_8	48	17	101	126	41	57
YDR517W::chr4_8	914	1083	995	1458	444	748
YDR518W::chr4_8	0	0	0	0	0	0
YDR519W::chr4_8	595	944	1370	862	415	785
YDR520C::chr4_8	477	716	1054	1409	411	457
YDR521W::chr4_8	490	766	689	1180	452	452
YDR522C::chr4_8	591	628	763	1360	321	571
YDR523C::chr4_8	319	758	686	1005	276	611
YDR524C::chr4_8	748	836	707	1363	376	285
YDR525W::chr4_8	394	816	374	1079	289	499
YDR525W-A::chr00_2	1331	2691	2425	2556	840	1693
YDR526C::chr00_17a	1277	1930	1534	2496	1288	1289
YDR527W::chr4_8	404	846	842	885	307	409
YDR528W::chr4_8	196	652	303	399	217	208
YDR529C::chr4_8	306	561	652	631	222	351
YDR530C::chr4_8	448	883	1141	1074	377	593
YDR531W::chr4_8	815	1266	1226	2780	1040	1358
YDR532C::chr4_8	839	1002	1407	1258	433	709
YDR533C::chr4_8	434	829	662	1156	346	524
YDR534C::chr4_8	551	1088	685	1048	365	383
YDR535C::chr00_2	870	1639	1252	1762	555	960
YDR536W::chr00_2	1298	2321	1924	1947	743	991
YDR537C::chr00_14	712	986	1198	1491	455	450
YDR538W::chr00_2	1041	1788	2103	2161	740	1198
YDR539W::chr00_2	1214	2351	2466	2044	890	1361
YDR540C::chr00_2	0	0	0	0	0	0
YDR541C::chr00_2	1321	1618	1784	2663	726	1092
YEL001C::chr5_2	1393	2130	2209	2954	1025	1439
YEL002C::chr5_2	1318	1673	1689	2425	855	1140
YEL003W::chr5_2	1040	2042	1801	2399	763	1358
YEL004W::chr5_2	1326	1954	2035	2718	897	1136
YEL005C::chr5_2	875	1990	1763	2166	598	1228
YEL006W::chr5_2	1081	1665	2105	1815	638	1038
YEL007W::chr5_2	0	13	1	0	0	0
YEL008W::chr5_2	1729	3208	2834	3679	1541	2045
YEL009C::chr5_2	1670	2235	2381	3645	1239	1914
YEL010W::chr5_2	1674	2292	1872	3717	1158	1295
YEL011W::chr00_8	704	1716	1122	1291	424	468
YEL012W::chr00_10	1073	1327	1116	1790	689	921
YEL013W::chr5_2	965	1427	1662	2971	703	1121
YEL014C::chr5_2	377	660	585	728	238	522
YEL015W::chr5_2	842	1869	1322	1753	597	899
YEL016C::chr5_2	1107	1482	2377	2580	772	1434
YEL017C-A::chr5_2	1001	1996	1865	1940	615	1077
YEL017W::chr5_2	650	863	1175	1643	324	535
YEL018W::chr5_2	1056	1760	1816	2417	919	1079
YEL019C::chr5_2	971	1561	1714	3129	572	1450
YEL020C::chr5_2	0	1	2	2	0	0
YEL023C::chr5_2	2186	3088	3145	2793	1104	1933
YEL024W::chr5_2	1187	2724	2148	2400	695	1136
YEL025C::chr5_2	1538	2473	2165	1989	698	892
YEL026W::chr5_2	1472	2475	2118	2087	811	1339
YEL027W::chr5_2	1114	2041	1675	2720	694	1242
YEL028W::chr5_2	1435	2826	2458	1980	889	1166
YEL029C::chr5_2	2202	4096	3533	5252	1344	2308
YEL030W::chr5_2	0	0	0	1	0	1
YEL031W::chr5_2	1330	2292	2133	2061	885	1386
YEL032W::chr5_2	961	1073	1298	1474	767	1213
YEL033W::chr5_2	372	407	530	834	268	420
YEL034W::chr00_8	785	867	1049	1866	435	969
YEL035C::chr5_2	29	68	49	80	15	14
YEL036C::chr5_2	1406	1667	1422	2885	976	1139
YEL037C::chr5_2	2067	2634	3528	3186	1024	2081
YEL038W::chr5_2	2256	4522	3630	5527	1541	1930
YEL039C::chr5_2	1457	2417	2566	2896	938	1782
YEL040W::chr5_2	1217	2374	2938	2588	1034	1271
YEL041W::chr5_2	0	0	0	0	0	0
YEL042W::chr5_2	728	1677	1240	2024	429	593
YEL043W::chr5_2	1391	2462	2153	2626	670	1244
YEL044W::chr5_2	1434	1993	2541	3000	1239	1327
YEL045C::chr5_2	39	121	73	250	23	36
YEL046C::chr5_2	0	0	0	0	0	0
YEL047C::chr5_2	1349	2633	2056	2432	1092	1627
YEL048C::chr5_2	1183	1781	2273	2671	815	1124
YEL049W::chr5_2	1312	2228	2214	1975	777	895
YEL050C::chr5_2	1281	1698	1432	2577	1155	1103
YEL051W::chr5_2	2018	2739	2570	3045	1219	1443
YEL052W::chr5_2	335	925	386	998	193	188
YEL053C::chr5_2	1883	3367	2986	4070	1321	1500
YEL054C::chr5_2	947	1566	1494	3730	1050	1595
YEL055C::chr5_2	2316	3890	3463	4845	1856	2131
YEL056W::chr5_2	1824	3773	3073	3864	1699	2143
YEL057C::chr5_2	1230	2744	2101	3568	784	1005
YEL058W::chr5_2	567	923	1037	1333	430	536
YEL059W::chr5_2	1643	3093	2544	1931	650	1346
YEL060C::chr5_2	2242	2856	2838	4414	1676	1820
YEL061C::chr5_2	505	971	1171	1532	280	751
YEL062W::chr5_2	1628	2911	2358	3655	1422	2125
YEL063C::chr5_2	1804	2770	2407	3384	1234	1792
YEL064C::chr5_2	503	1343	706	1857	218	284
YEL065W::chr5_2	0	0	0	0	0	0
YEL066W::chr5_2	1808	2462	2302	3265	973	1633
YEL067C::chr5_2	1250	2085	2258	2544	840	1379
YEL068C::chr5_2	1362	2272	2381	2312	1001	1371
YEL071W::chr5_2	1520	2442	2602	3604	1318	1810
YEL072W::chr5_2	668	932	841	1277	558	510
YER001W::chr5_2	845	1022	898	1241	445	538
YER002W::chr5_2	477	1135	674	1743	284	228
YER003C::chr5_2	1990	2555	2962	3640	1291	2223
YER004W::chr5_2	1158	1675	1965	1798	706	864
YER005W::chr5_2	1927	2413	2908	4138	1476	1950
YER006W::chr5_2	1591	2500	2569	3683	1013	1777
YER007C-A::chr5_2	65	115	76	49	43	72
YER007W::chr5_2	0	0	0	0	0	0
YER008C::chr5_2	0	0	0	0	0	0
YER009W::chr5_2	1896	2984	2361	4149	1221	1639
YER010C::chr5_2	1279	2321	2330	3346	1111	1410
YER011W::chr5_2	1020	1057	1541	782	529	832
YER012W::chr5_2	1199	1673	1631	1587	1016	1611
YER013W::chr5_2	1731	2071	2181	3011	1004	1701
YER014C-A::chr5_3	219	765	406	988	126	132
YER014W::chr5_2	860	1553	1136	1836	732	500
YER016W::chr5_3	0	0	0	0	0	0
YER017C::chr5_3	1315	1825	1889	2330	459	1160
YER018C::chr5_3	1510	2489	1681	2471	873	1596
YER019C-A::chr5_3	1358	2034	2000	2032	715	1321
YER019W::chr5_3	1005	1525	1380	2121	575	938
YER020W::chr5_3	967	1401	1394	2005	763	942
YER021W::chr5_3	1268	1982	1833	3337	1359	1729
YER022W::chr5_3	1429	2206	2621	3908	982	1839
YER023W::chr5_3	1445	2498	2465	3452	1074	1454
YER024W::chr5_3	1485	2197	2101	2706	817	1721
YER025W::chr5_3	735	929	1039	1855	472	1013
YER027C::chr00_11	666	1122	1333	1073	563	795
YER027C::chr5_3	945	1730	1615	2284	854	1433
YER028C::chr5_3	769	1512	822	2080	657	890
YER030W::chr5_3	1656	2070	2125	3706	918	1391
YER031C::chr00_10	0	0	0	0	0	0
YER032W::chr5_3	1472	2146	2211	2499	818	1160
YER033C::chr5_3	1002	1855	1154	2325	576	1194
YER034W::chr5_3	600	863	682	1065	344	299
YER035W::chr5_3	1231	1472	1583	2201	827	942
YER036C::chr5_3	1417	1794	2080	2532	982	1228
YER037W::chr00_11	435	654	477	1112	498	745
YER037W::chr5_3	1489	1463	2430	2337	807	1327
YER038C::chr5_3	1484	1885	2518	4546	998	1446
YER038W-A::chr5_3	1195	1954	2004	3821	961	1426
YER039C::chr5_3	603	1006	723	1556	306	444
YER039C-A::chr00_2	1195	1909	1228	2349	1053	1006
YER040W::chr5_3	1392	2206	1975	2251	484	1539
YER041W::chr5_3	1326	1900	1726	2937	992	1583
YER042W::chr5_3	1009	1707	1705	2453	875	1684
YER043C::chr5_3	543	740	1103	1072	451	1046
YER044C::chr5_3	1129	1709	1622	2784	818	1240
YER044C-A::chr5_3	1207	1679	1654	2938	973	1225
YER045C::chr5_3	993	1904	1786	2382	1130	1008
YER046W::chr00_10	660	1038	1200	1606	551	1121
YER046W-A::chr5_3	1276	1931	1972	2585	827	1168
YER047C::chr5_3	0	0	0	2	0	0
YER048C::chr5_3	1536	2203	1690	3036	1149	1160
YER048W-A::chr00_2	1215	1882	1288	1969	788	973
YER049W::chr5_3	1164	2091	2492	2625	782	1484
YER050C::chr5_3	1253	1588	1847	2074	1023	1107
YER051W::chr5_3	1046	1802	1835	2511	825	1441
YER052C::chr5_3	545	969	743	942	341	429
YER053C::chr5_3	531	1002	739	1317	244	302
YER054C::chr5_3	1494	2293	2347	3495	1121	1254
YER055C::chr5_3	1500	1596	1821	2931	563	993
YER056C::chr5_3	1325	2062	1672	3264	1477	1910
YER056C-A::chr5_3	742	1281	1087	2951	1132	1294
YER057C::chr5_3	1036	2196	1735	2524	863	1245
YER058W::chr5_3	0	0	0	0	0	0
YER059W::chr5_3	1255	1841	2018	2013	736	1027
YER060W::chr5_3	1904	2692	3093	3735	1223	1862
YER060W-A::chr5_3	575	1250	755	1577	351	522
YER061C::chr5_3	1342	2287	1875	2326	966	1533
YER062C::chr5_3	1523	1607	1885	2688	928	943
YER063W::chr00_10	878	1550	1507	2217	373	972
YER064C::chr00_8	645	1139	1223	1369	465	746
YER065C::chr5_3	1103	2174	1929	2278	676	852
YER066C-A::chr5_3	16	26	44	28	6	7
YER066W::chr00_10	1017	2221	1958	2991	794	1545
YER067C-A::chr5_3	1263	1681	2097	2796	1026	1134
YER067W::chr5_3	969	1809	1923	1962	852	720
YER068C-A::chr5_3	1722	2100	2100	2864	1163	1448
YER068W::chr5_3	1362	1694	1845	1597	637	1062
YER069W::chr5_3	878	1373	1413	2898	667	972
YER070W::chr5_3	1052	1608	1852	2249	620	1342
YER071C::chr5_3	1896	3143	3123	4623	1473	1755
YER072W::chr5_3	822	1076	1936	1464	541	880
YER073W::chr5_3	996	1444	1897	2822	791	779
YER074W::chr5_3	271	476	410	1066	220	540
YER074W-A::chr00_20	0	0	0	0	0	0
YER075C::chr5_3	802	1075	1140	1494	588	872
YER077C::chr00_8	661	915	1291	1718	446	657
YER078C::chr00_8	623	1277	1057	1329	372	697
YER079W::chr5_3	1181	1859	1547	2277	674	1043
YER080W::chr5_3	1096	1716	1512	2237	988	948
YER081W::chr5_3	1186	2293	2380	2835	1073	1042
YER082C::chr5_3	1169	1724	1851	2290	850	1583
YER083C::chr5_3	1751	1633	2241	2751	1016	1289
YER084W::chr5_3	1545	2469	2199	2697	1154	1411
YER085C::chr5_3	1562	2173	2110	2689	894	1466
YER086W::chr5_3	0	0	0	0	0	0
YER087C-A::chr5_3	1601	2848	3172	3954	1599	1640
YER087W::chr5_3	1198	1912	2035	2812	1368	1702
YER088C::chr00_8	672	1589	1190	1465	219	434
YER089C::chr00_17a	1209	1750	1864	1883	760	984
YER090W::chr00_8	685	1080	1204	1506	409	615
YER091C::chr00_8	329	545	510	615	184	233
YER091C-A::chr00_2	950	1673	1703	2527	726	1050
YER092W::chr00_8	716	1200	1110	1445	788	948
YER093C::chr00_8	156	446	339	317	70	74
YER093C-A::chr00_8	584	827	691	586	484	672
YER094C::chr00_8	502	627	805	1220	510	562
YER095W::chr00_8	1095	1586	1364	1897	584	1121
YER096W::chr00_8	1080	1851	1743	2069	680	1659
YER097W::chr00_8	767	1184	959	852	297	746
YER098W::chr00_8	894	912	1183	1325	674	912
YER101C::chr00_5	914	1162	1746	1982	684	871
YER103W::chr00_5	1250	1911	1858	2493	996	1134
YER104W::chr00_5	0	0	0	0	0	0
YER106W::chr00_5	729	759	1294	1965	335	950
YER107C::chr00_5	854	681	925	2289	637	787
YER108C::chr00_5	473	1255	983	1516	557	527
YER109C::chr00_5	0	0	0	0	0	0
YER110C::chr00_5	768	1200	939	703	640	407
YER111C::chr00_5	320	958	379	1082	214	453
YER112W::chr00_5	846	1348	1026	1065	553	813
YER113C::chr00_5	812	1151	1055	1291	342	698
YER114C::chr00_5	277	992	386	516	250	408
YER115C::chr00_5	744	1148	1097	1659	517	613
YER116C::chr00_5	413	783	608	946	348	740
YER117W::chr00_5	187	485	239	1193	340	532
YER118C::chr00_5	897	1616	1353	2068	362	645
YER119C::chr00_5	165	441	316	474	130	77
YER119C-A::chr00_5	664	936	785	1364	533	716
YER120W::chr00_5	214	466	425	733	175	111
YER121W::chr00_5	730	962	1210	1156	347	619
YER122C::chr00_5	0	0	0	0	0	0
YER123W::chr00_5	643	1102	1004	835	421	733
YER124C::chr00_5	575	766	880	1121	281	591
YER125W::chr00_5	120	296	112	425	46	77
YER126C::chr00_5	508	827	986	1615	274	540
YER127W::chr00_5	516	675	591	1578	294	463
YER128W::chr00_5	1147	1480	1637	1757	621	1196
YER129W::chr00_5	957	1313	1444	2234	435	792
YER130C::chr00_5	736	1059	831	610	584	560
YER131W::chr00_5	321	516	448	1022	398	584
YER132C::chr00_5	387	995	1117	977	399	291
YER133W::chr00_5	131	153	138	292	74	104
YER134C::chr00_5	615	775	934	1487	275	729
YER135C::chr00_5	454	952	1053	1420	517	430
YER136W::chr00_5	617	835	663	1016	306	555
YER137C::chr00_5	606	818	716	1715	599	502
YER139C::chr00_5	0	0	0	0	1	0
YER140W::chr00_5	621	1033	886	1686	333	523
YER141W::chr00_5	934	1084	1280	2435	981	838
YER142C::chr00_5	880	969	1369	2210	659	759
YER143W::chr00_5	662	715	968	858	369	896
YER144C::chr00_2	1097	1709	1437	1599	720	955
YER145C::chr00_5	414	854	543	1172	318	317
YER146W::chr00_5	576	1008	857	994	220	327
YER147C::chr00_5	256	452	660	819	77	224
YER148W::chr00_5	417	591	631	1080	377	532
YER149C::chr00_5	378	182	363	536	155	472
YER150W::chr00_5	647	918	1181	838	407	546
YER151C::chr00_5	618	878	655	906	428	586
YER152C::chr00_5	0	1	0	0	0	0
YER153C::chr00_5	398	636	465	753	130	176
YER154W::chr00_5	812	1515	1662	938	388	866
YER155C::chr00_5	915	1196	1235	1404	693	1162
YER156C::chr00_5	507	673	831	1636	335	801
YER157W::chr00_5	0	0	0	0	0	0
YER158C::chr00_5	458	865	676	897	343	579
YER159C::chr00_5	500	880	796	842	530	617
YER161C::chr00_5	504	855	1073	719	299	728
YER162C::chr00_5	34	79	46	0	0	0
YER163C::chr00_5	699	685	1066	999	306	482
YER164W::chr00_5	955	1416	1562	1621	896	1167
YER165W::chr00_5	317	292	200	597	233	408
YER166W::chr00_5	112	105	114	116	0	68
YER167W::chr00_5	1173	1341	1434	3783	1211	1756
YER168C::chr00_5	561	1051	803	899	221	337
YER169W::chr00_5	497	811	895	845	553	898
YER170W::chr00_5	640	1062	1024	1353	523	685
YER171W::chr00_5	635	1155	1189	1392	710	1204
YER172C::chr00_5	792	870	1107	1539	755	998
YER173W::chr00_5	569	1033	1075	987	457	495
YER174C::chr00_5	636	869	1010	1344	242	637
YER175C::chr00_5	131	244	127	500	53	92
YER176W::chr00_5	276	447	308	455	112	288
YER177W::chr00_5	300	425	537	241	101	256
YER178W::chr00_5	474	772	750	906	328	494
YER179W::chr00_5	842	1160	1502	1802	604	968
YER180C::chr00_5	293	745	426	866	250	311
YER181C::chr00_5	1153	1169	1653	1640	516	665
YER182W::chr00_5	1063	1786	1707	1567	784	779
YER183C::chr00_5	949	1255	1666	2457	447	1225
YER184C::chr00_5	553	890	638	1108	330	407
YER185W::chr00_5	1382	1803	1534	2269	555	1073
YER186C::chr00_5	0	0	9	0	0	0
YER187W::chr00_5	1138	1345	1300	1870	700	809
YER188W::chr00_2	231	429	376	182	84	44
YFL001W::chr00_17a	1129	1544	1952	1409	661	1035
YFL002C::chr00_17a	792	1422	1655	2107	540	1026
YFL003C::chr00_17a	1090	1214	1582	1896	437	1158
YFL004W::chr00_17a	1182	2486	2389	2312	1145	1437
YFL005W::chr00_17a	924	1413	1270	2123	351	946
YFL006W::chr6_1	811	1555	1216	1614	432	844
YFL007W::chr00_17a	1225	1297	1417	1791	443	787
YFL008W::chr6_1	0	0	0	0	0	0
YFL009W::chr6_1	753	1022	1054	1615	472	966
YFL010C::chr00_17a	921	1336	1299	2147	926	1158
YFL010W-A::chr00_17a	0	0	0	0	0	0
YFL011W::chr6_1	653	1226	1064	1584	509	546
YFL012W::chr00_17a	0	0	0	0	0	0
YFL013C::chr00_17a	588	1178	1581	2507	642	539
YFL013W-A::chr00_15	1129	1408	1232	1656	310	1201
YFL014W::chr00_15	0	1	1	0	0	0
YFL015C::chr6_1	597	1004	1112	1396	427	735
YFL016C::chr00_17a	811	1377	1002	1361	477	476
YFL017C::chr6_1	134	252	177	244	18	70
YFL018C::chr6_1	673	959	899	1238	340	475
YFL018W-A::chr6_1	711	1229	1176	974	357	550
YFL019C::chr00_15	1019	1595	2238	2495	605	1456
YFL020C::chr6_1	0	0	0	0	0	0
YFL021W::chr6_1	615	1128	735	1258	420	330
YFL022C::chr6_1	690	1021	1281	1604	317	581
YFL023W::chr6_1	0	0	0	0	0	0
YFL024C::chr6_1	707	981	1017	1927	358	904
YFL025C::chr6_1	0	0	0	0	0	0
YFL026W::chr00_16b	1247	2035	2299	2602	854	1541
YFL026W::chr6_1	444	888	964	1071	215	522
YFL027C::chr6_1	599	1003	1030	1179	400	575
YFL028C::chr6_1	404	882	901	972	178	287
YFL029C::chr00_18	745	942	1198	1119	721	1242
YFL030W::chr6_1	600	1182	880	1725	557	781
YFL031W::chr6_1	889	1043	1004	1332	524	545
YFL032W::chr6_1	241	629	416	707	108	208
YFL033C::chr00_17a/chr00_18	850	1625	1010	1915	633	1243
YFL034C-A::chr00_2	1378	2359	1803	3191	959	1381
YFL034W::chr6_1	402	1086	1176	1404	689	562
YFL035C::chr6_1	420	1068	932	952	503	465
YFL035C-A::chr6_1	453	836	1239	1490	434	823
YFL035C-B::chr6_1	427	737	510	1456	346	286
YFL036W::chr6_1	714	1119	1171	1586	288	541
YFL037W::chr6_1	1075	1571	1434	1980	1089	1180
YFL038C::chr6_1	679	938	1357	2041	467	971
YFL039C::chr00_15	0	0	0	0	0	0
YFL040W::chr6_1	1269	1707	1724	2050	972	1239
YFL041W::chr6_1	1034	1673	1994	2550	748	1386
YFL042C::chr00_15	1245	2098	1599	2998	895	1554
YFL043C::chr6_1	957	1736	1370	2157	644	932
YFL044C::chr6_1	909	1403	1470	2193	753	872
YFL045C::chr6_1	837	1444	1188	2228	637	1266
YFL046W::chr6_1	847	1294	1414	2337	731	1112
YFL047W::chr6_1	815	1107	976	1476	636	881
YFL048C::chr6_1	800	1202	1010	1236	476	549
YFL049W::chr6_1	727	1155	1182	1149	584	1161
YFL050C::chr6_1	1299	2183	1941	3023	572	1187
YFL051C::chr6_1	954	1976	1726	1661	907	1278
YFL052W::chr6_1	1311	1273	1848	2144	704	1075
YFL053W::chr6_1	943	1313	1145	1281	557	959
YFL054C::chr6_1	895	1356	1325	1291	535	797
YFL055W::chr6_1	1300	1927	1666	1514	699	840
YFL056C::chr6_1	1026	1722	1552	2239	703	819
YFL060C::chr00_18	208	314	267	459	181	104
YFL063W::chr00_18	649	886	480	886	433	485
YFR001W::chr6_1	775	1263	1216	1758	650	1196
YFR002W::chr00_18	336	378	450	792	417	394
YFR003C::chr6_1	1351	2523	2330	3214	1430	1579
YFR004W::chr6_1	1001	1443	1606	2842	1138	1818
YFR005C::chr6_1	103	167	87	347	61	64
YFR006W::chr6_1	2013	2444	2452	3744	1256	1757
YFR007W::chr6_1	1215	1958	1966	2668	843	1070
YFR008W::chr6_1	0	0	0	0	0	0
YFR009W::chr6_1	739	1425	1248	1558	571	846
YFR010W::chr6_1	376	639	363	1129	132	232
YFR011C::chr00_16b	1791	2359	2434	4014	1189	1512
YFR011C::chr6_1	846	1423	1133	1276	606	863
YFR012W::chr6_1	915	1264	1163	1350	399	976
YFR013W::chr00_16b	1359	2585	1813	2304	889	1323
YFR013W::chr6_1	8	46	16	54	20	17
YFR014C::chr6_1	667	982	1544	1501	483	777
YFR015C::chr6_1	721	793	1154	988	414	887
YFR016C::chr6_1	347	871	624	469	222	329
YFR017C::chr6_1	1007	1553	1269	1426	631	891
YFR018C::chr6_1	827	1422	1596	959	649	550
YFR019W::chr00_15	1340	1645	1820	1684	794	992
YFR020W::chr6_1	1254	2659	2245	3801	867	1506
YFR021W::chr6_1	0	0	0	0	0	0
YFR022W::chr6_1	858	1704	1372	1968	597	916
YFR023W::chr6_1	744	1014	909	1078	593	455
YFR024C::chr00_15	1273	2330	2075	2331	943	1309
YFR024C-A::chr6_1	805	1099	1780	2046	487	710
YFR025C::chr00_15	831	1707	2215	3012	789	934
YFR026C::chr6_1	680	782	1091	1192	476	927
YFR027W::chr6_1	877	1197	1256	1406	524	567
YFR028C::chr00_15	1055	1872	1528	2414	735	1083
YFR029W::chr00_15	1157	1700	2157	2996	912	1481
YFR030W::chr00_15	1077	1744	2036	2511	583	1131
YFR031C::chr00_15	1310	1648	2173	2580	932	1510
YFR031C-A::chr6_1	500	952	989	1512	311	618
YFR032C::chr00_2	1846	3300	2981	3603	1373	1837
YFR032C-A::chr00_2	429	544	559	1414	414	580
YFR033C::chr00_2	1389	2155	1987	2321	786	1360
YFR034C::chr00_2	1673	2388	2497	3108	1293	1494
YFR035C::chr00_2	1346	2187	2087	3050	963	1252
YFR036W::chr00_2	1473	2074	1547	2220	623	1336
YFR037C::chr00_2	638	1339	1296	1715	723	1320
YFR038W::chr00_2	130	269	167	342	73	74
YFR039C::chr00_14	780	1190	769	1219	352	581
YFR040W::chr00_2	1252	1818	1629	2562	848	1147
YFR041C::chr00_2	1479	2098	2471	1794	1046	1630
YFR042W::chr00_2	2137	2774	2661	3714	1150	1778
YFR043C::chr00_2	1526	2154	1810	3191	699	1627
YFR044C::chr00_2	2140	3274	2930	4160	1412	2150
YFR045W::chr00_2	1172	2384	2134	2622	790	1137
YFR046C::chr00_2	1935	3243	2891	3998	1024	1472
YFR047C::chr00_2	1691	2436	2709	3592	1233	2167
YFR048W::chr00_2	61	218	97	74	51	69
YFR049W::chr00_2	0	0	0	0	0	0
YFR050C::chr00_2	799	1157	1389	2341	818	1249
YFR051C::chr00_2	1209	1544	1831	1877	829	1163
YFR052W::chr00_2	1760	2402	2455	3901	1473	1800
YFR053C::chr00_2	1902	2325	3208	4249	1290	1676
YFR054C::chr00_2	1430	1933	2188	2658	751	1076
YFR055W::chr00_2	765	1213	1468	2134	534	1110
YFR056C::chr00_2	1571	2093	2142	2849	832	1301
YFR057W::chr00_2	295	925	414	946	52	75
YGL001C::chr7_1	543	886	905	1092	639	546
YGL002W::chr7_1	32	89	31	79	8	2
YGL003C::chr7_1	0	0	0	0	0	0
YGL004C::chr7_1	829	1355	1104	1988	415	600
YGL005C::chr7_1	129	301	311	208	83	164
YGL006W::chr7_1	34	0	31	137	18	16
YGL007W::chr7_1	773	1355	1469	1872	792	1498
YGL008C::chr7_1	1147	1408	1273	1829	697	1359
YGL009C::chr7_1	843	1260	993	1499	429	723
YGL010W::chr7_1	709	1195	813	1388	398	697
YGL011C::chr7_1	449	578	777	1585	267	487
YGL012W::chr7_1	101	159	135	225	36	44
YGL013C::chr7_1	520	1003	999	1705	431	1068
YGL014W::chr7_1	661	881	1132	963	422	659
YGL015C::chr7_1	0	0	0	0	0	0
YGL016W::chr7_1	539	1197	1037	1084	220	665
YGL017W::chr7_1	868	1475	1650	2073	583	994
YGL018C::chr7_1	0	0	0	0	0	0
YGL019W::chr7_1	571	585	1027	1328	217	542
YGL020C::chr7_1	741	1441	980	1085	579	640
YGL021W::chr7_1	927	1339	1145	1678	433	631
YGL022W::chr7_1	562	973	822	1095	525	574
YGL023C::chr7_1	537	890	973	948	339	485
YGL024W::chr7_1	622	789	750	1205	512	643
YGL025C::chr7_1	551	878	841	1320	518	742
YGL026C::chr7_1	461	900	909	1173	380	736
YGL027C::chr7_1	173	436	242	497	89	67
YGL028C::chr7_1	563	1006	775	2243	400	555
YGL029W::chr7_1	670	1016	957	1628	466	536
YGL030W::chr7_1	67	124	37	361	32	85
YGL031C::chr7_1	194	448	434	783	457	402
YGL032C::chr7_1	571	1097	995	1529	396	819
YGL033W::chr7_1	0	0	0	0	0	0
YGL034C::chr7_1	956	2319	1625	1767	543	904
YGL035C::chr7_1	0	0	0	0	0	0
YGL036W::chr7_1	580	1162	821	1649	598	553
YGL037C::chr7_1	870	1450	1367	1627	578	936
YGL038C::chr7_1	848	1098	1139	1370	627	537
YGL039W::chr7_1	652	1430	1284	1590	374	696
YGL040C::chr7_1	742	1373	1574	1120	338	787
YGL041C::chr7_1	0	0	0	0	0	0
YGL042C::chr7_1	836	1091	1205	1432	537	705
YGL043W::chr7_1	696	1020	1304	1519	286	569
YGL044C::chr7_1	435	668	736	1103	255	480
YGL045W::chr7_1	796	1463	1444	2040	335	937
YGL046W::chr7_1	572	1057	1250	1252	263	484
YGL047W::chr7_1	0	0	0	0	0	0
YGL048C::chr7_1	760	1240	1321	2892	797	993
YGL049C::chr7_1	940	1371	1261	1569	708	826
YGL050W::chr7_1	721	1674	1214	1496	766	688
YGL051W::chr7_1	784	1107	907	1025	360	533
YGL053W::chr7_1	142	303	324	859	148	576
YGL054C::chr7_1	1075	1298	1492	2069	559	1119
YGL055W::chr7_1	324	328	439	477	155	292
YGL056C::chr7_1	825	1494	1043	1492	368	614
YGL057C::chr7_1	503	722	996	808	300	497
YGL058W::chr7_1	648	1261	928	860	478	1081
YGL059W::chr7_1	921	1662	1306	1361	512	1092
YGL060W::chr7_1	153	239	113	400	61	52
YGL061C::chr7_1	506	602	576	672	254	579
YGL062W::chr7_1	1168	1105	1368	2344	646	943
YGL063W::chr7_1	949	1529	1616	1547	747	1148
YGL064C::chr7_1	780	1982	1272	1769	632	1013
YGL065C::chr7_1	983	1906	1372	2213	637	1020
YGL066W::chr7_1	943	1280	1141	1851	771	865
YGL067W::chr7_1	1025	1635	1186	1648	766	1110
YGL068W::chr7_1	0	1	0	1	0	0
YGL069C::chr7_1	243	461	314	593	95	163
YGL070C::chr7_1	577	654	822	1023	722	732
YGL071W::chr7_1	530	818	1025	1354	647	1170
YGL072C::chr7_1	544	889	1051	993	329	562
YGL073W::chr7_1	78	189	87	242	9	46
YGL074C::chr7_1	987	1795	1621	2087	511	710
YGL075C::chr7_1	659	1355	821	1367	440	621
YGL076C::chr7_1	235	229	410	336	225	447
YGL077C::chr7_1	105	334	102	220	18	33
YGL078C::chr7_1	1053	1102	1021	1973	836	862
YGL079W::chr7_1	681	1195	1316	983	595	886
YGL080W::chr7_1	798	1276	1561	1630	455	1265
YGL081W::chr7_1	826	1351	974	1658	421	733
YGL082W::chr7_1	849	1034	1177	1086	605	740
YGL083W::chr7_1	649	1206	1199	1544	612	611
YGL084C::chr7_1	750	1311	1174	2147	810	1309
YGL085W::chr7_1	760	843	1199	1297	459	682
YGL086W::chr7_1	1406	1956	1901	2836	851	1013
YGL087C::chr7_1	648	1376	984	1563	377	437
YGL088W::chr7_1	776	1400	1220	2091	342	1035
YGL089C::chr7_1	793	950	923	1149	323	650
YGL090W::chr7_1	856	1286	1216	1374	401	687
YGL091C::chr7_1	728	1234	1461	1258	486	722
YGL092W::chr7_1	0	0	0	0	0	0
YGL093W::chr7_1	537	720	841	1006	295	541
YGL094C::chr7_1	1197	1645	2170	2224	959	1081
YGL095C::chr7_1	1411	1795	2042	2148	859	907
YGL096W::chr7_1	901	1650	1454	2950	850	1246
YGL097W::chr7_1/chr00_17a	2036	2664	3037	4387	1447	2028
YGL098W::chr7_2	430	683	527	791	266	441
YGL099W::chr7_2	98	204	208	638	92	72
YGL101W::chr7_2	446	553	588	1007	302	338
YGL102C::chr7_2	163	297	144	959	325	188
YGL103W::chr7_2	292	478	375	826	357	375
YGL104C::chr7_2	0	0	0	0	0	0
YGL105W::chr7_2	41	102	73	44	19	12
YGL107C::chr7_2	499	773	664	720	353	561
YGL108C::chr7_2	136	201	148	162	27	105
YGL109W::chr7_2	558	1344	1034	1157	232	537
YGL110C::chr7_2	409	990	797	1667	531	729
YGL111W::chr7_2	114	266	157	401	59	54
YGL112C::chr7_2	435	737	738	1061	301	593
YGL113W::chr7_2	472	982	775	914	338	529
YGL114W::chr7_2	494	729	630	738	447	343
YGL115W::chr7_2	514	1114	981	1314	597	629
YGL116W::chr7_2	259	596	651	790	145	243
YGL117W::chr7_2	409	743	588	905	348	772
YGL118C::chr7_2	486	883	442	702	259	317
YGL120C::chr7_2	15	71	38	122	11	15
YGL121C::chr7_2	991	1379	1347	2116	950	952
YGL122C::chr7_2	451	655	661	1103	282	458
YGL123W::chr7_2	0	0	0	0	0	0
YGL124C::chr7_2	632	874	578	1257	460	648
YGL125W::chr7_2	0	0	0	0	0	0
YGL126W::chr7_2	428	821	459	1135	414	550
YGL127C::chr7_2	489	713	998	1717	397	343
YGL128C::chr7_2	386	721	778	1338	290	478
YGL129C::chr7_2	0	0	0	0	0	0
YGL130W::chr7_2	180	443	309	431	30	162
YGL131C::chr7_2	457	787	686	802	291	503
YGL132W::chr7_2	341	739	664	1022	306	246
YGL133W::chr7_2	544	867	895	1380	524	657
YGL135W::chr7_2	713	1057	811	1374	632	825
YGL136C::chr7_2	173	264	163	55	67	79
YGL137W::chr7_2	455	852	727	716	236	509
YGL138C::chr7_2	467	847	740	1202	529	539
YGL139W::chr7_2	350	1043	902	661	272	427
YGL140C::chr7_2	447	809	633	1018	340	299
YGL141W::chr7_2	0	0	0	0	0	0
YGL142C::chr7_2	0	0	0	0	0	0
YGL143C::chr7_2	475	680	522	979	277	369
YGL144C::chr7_2	0	0	0	0	0	0
YGL145W::chr7_2	53	96	70	125	15	92
YGL146C::chr7_2	913	895	833	2233	546	779
[truncated: 4,008 more rows]

## Sheet: All Data
Strain	logFC	logCPM	PValue	FDR	ORF	gene	FF.FT	logCPM.dmso.1	logCPM.dmso.2	logCPM.dmso.3	logCPM.auranofin.1	logCPM.auranofin.2	logCPM.auranofin.3
YER162C::chr00_5	-8.63835	2.07873	4.00548e-15	1.0927e-11	YER162C	RAD4	FT	2.75637	3.28567	2.57844	-4.73284	-4.73284	-4.73284
YPL202C::chr16_1	1.35816	8.37691	3.66366e-15	1.0927e-11	YPL202C	AFT2	FT	7.50821	7.2067	7.84447	8.87858	8.99069	8.83138
YBR191W::chr2_4	1.32841	7.79304	6.46502e-14	1.17577e-10	YBR191W	RPL21A	FT	7.05358	6.77122	7.09737	8.13659	8.35702	8.42038
YLR180W::chr12_3	1.07151	9.26283	1.28382e-12	1.75113e-09	YLR180W	SAM1	FT	8.52751	8.67775	8.67662	9.44101	9.85926	9.77231
YNL031C::chr14_4	-3.00464	4.83076	1.39564e-11	1.52292e-08	YNL031C	HHT2	FT	5.91442	5.50888	5.43504	2.48349	3.15727	2.14629
YPL093W::chr16_2	1.36948	7.30849	4.02124e-11	2.74248e-08	YPL093W	NOG1	FF|FT	6.39621	6.70815	6.25593	7.82425	7.8907	7.79243
YMR242C::chr13_5	2.01159	6.75042	3.96451e-11	2.74248e-08	YMR242C	RPL20A	FF|FT	5.32043	5.67781	5.22215	6.96825	7.546	7.69162
YOL040C::chr15_5	3.14741	4.14495	3.26191e-11	2.74248e-08	YOL040C	RPS15	FF|FT	1.99645	1.0895	2.26654	4.94397	5.2752	4.73187
YJR059W::chr00_13	0.903349	8.61563	5.78443e-10	3.50665e-07	YJR059W	PTK2	FF|FT	7.99534	8.17064	8.10801	8.89521	9.18007	8.90047
YLR061W::chr12_2	1.45725	7.48406	1.0289e-09	5.61368e-07	YLR061W	RPL22A	FT	6.19687	6.99076	6.42361	8.00992	8.30698	7.7382
YJL097W::chr00_15	0.971863	7.92946	3.41052e-09	1.69162e-06	YJL097W	PHS1	FT	7.57403	7.20309	7.2881	8.3612	8.3367	8.30316
YLR184W::chr12_3	1.32605	7.08163	8.8116e-09	4.00634e-06	YLR184W	YLR184W	na	6.22001	6.49064	6.06894	7.34488	7.70702	7.71372
YER056C-A::chr5_3	0.959849	7.77053	2.15801e-08	9.05701e-06	YER056C-A	RPL34A	FT	7.1965	7.29971	7.13229	8.14296	8.34181	8.01238
YOR053W::chr15_1	-1.24842	7.00954	2.93903e-08	1.14538e-05	YOR053W	YOR053W	na	7.49247	7.58577	7.40693	6.04077	6.37256	6.32268
YDR417C::chr00_17a/chr00_18	1.88621	6.47742	3.35708e-08	1.22108e-05	YDR417C	YDR417C	na	5.20149	5.44108	5.07528	6.77109	7.20297	7.36662
YKL160W::chr11_2	0.87362	7.99906	6.21568e-08	2.11955e-05	YKL160W	ELF1	FT	7.48453	7.34297	7.64502	8.28838	8.51567	8.29677
YOL127W::chr00_6	5.00772	3.97252	7.10562e-08	2.28049e-05	YOL127W	RPL25	FF|FT	-4.73284	1.45566	-4.73284	4.00287	4.73817	5.65861
YIL018W::chr9_1	1.16979	7.33223	8.11344e-08	2.45927e-05	YIL018W	RPL2B	FT	6.63007	6.34984	6.868	7.54754	7.97198	7.85593
YBR119W::chr2_3	0.93669	8.4973	8.83962e-08	2.52221e-05	YBR119W	MUD1	FT	8.09881	7.7464	7.99435	8.66508	9.21458	8.73063
YAR018C::chr1_1	0.97522	7.86208	9.24565e-08	2.52221e-05	YAR018C	KIN3	FT	7.36336	7.23524	7.27854	8.40506	8.43196	7.90959
YNL141W::chr14_3	0.894317	8.05066	1.01456e-07	2.63592e-05	YNL141W	AAH1	FT	7.58447	7.26783	7.71579	8.28793	8.55358	8.43542
YDR394W::chr4_7	0.865992	8.53641	1.06526e-07	2.64184e-05	YDR394W	RPT3	FT	7.97169	8.02432	8.11675	8.80819	8.6545	9.19624
YER167W::chr00_5	0.867279	8.09653	1.32771e-07	3.14956e-05	YER167W	BCK2	FT	7.85708	7.36573	7.53189	8.50124	8.43912	8.45278
YML007W::chr13_2	-1.00037	7.51772	1.42169e-07	3.23198e-05	YML007W	YAP1	FT	7.8959	7.94448	7.94987	7.09999	6.64461	6.99464
YGR207C::chr7_5	0.761212	8.12735	2.45105e-07	5.34917e-05	YGR207C	CIR1	FT	7.73926	7.72308	7.6263	8.55734	8.35197	8.4536
YBR267W::chr2_4	0.9424	7.82552	2.71536e-07	5.69809e-05	YBR267W	REI1	FT	7.17299	7.42577	7.21981	8.06771	8.50433	8.04653
YOR257W::chr15_3	1.12799	7.08899	3.37934e-07	6.58488e-05	YOR257W	CDC31	FF|FT	6.59806	6.31238	6.32489	7.51014	7.40919	7.69718
YGR188C::chr00_10	1.17264	7.00596	3.33726e-07	6.58488e-05	YGR188C	NA	NA	6.25403	6.47278	6.16287	7.49566	7.65258	7.25233
YEL054C::chr5_2	0.771396	8.01345	5.06529e-07	9.52974e-05	YEL054C	RPL12A	FT	7.54837	7.58946	7.59101	8.48089	8.23334	8.31406
YDR531W::chr4_8	0.813611	7.77132	6.19058e-07	0.000112586	YDR531W	CAB1	FT	7.33185	7.28272	7.30585	8.05685	8.21953	8.08201
YOR293W::chr15_4	1.251	7.02047	6.7801e-07	0.000115601	YOR293W	RPS10A	FT	6.07106	6.6153	6.02102	7.22532	7.53043	7.74358
YDL191W::chr4_3	2.32721	4.95393	6.77058e-07	0.000115601	YDL191W	RPL35A	FT	2.83839	2.79152	4.0824	5.36529	6.04955	5.61229
YKL068W::chr11_1	0.796201	8.52869	7.48405e-07	0.000121504	YKL068W	NUP100	FT	8.21467	7.83297	8.15317	8.74808	8.75361	9.08722
YNL245C::chr14_1	0.909206	7.82672	7.57171e-07	0.000121504	YNL245C	CWC25	FT	7.42439	7.28841	7.18185	8.37083	8.33286	7.87445
YBR193C::chr2_4	0.799554	8.30411	8.78597e-07	0.000136961	YBR193C	MED8	FT	7.90068	7.97441	7.65152	8.4571	8.87834	8.58083
YPL235W::chr16_1	1.06388	7.26264	1.19918e-06	0.000181742	YPL235W	RVB2	FF|FT	6.49118	6.46074	6.9042	7.79904	7.80825	7.45949
YNL235C::chr14_2	0.818702	7.74437	1.61373e-06	0.000234487	YNL235C	YNL235C	na	7.30325	7.12008	7.39371	7.98613	8.18727	8.10833
YPR136C::chr16_5	1.38898	6.80481	1.63315e-06	0.000234487	YPR136C	YPR136C	na	6.06681	5.36133	6.27288	7.22255	7.40187	7.38395
YHR010W::chr8_1	1.99143	5.16903	2.37243e-06	0.000331897	YHR010W	RPL27A	FT	3.47311	3.45699	4.41463	5.55063	5.97263	5.98828
YBR185C::chr2_4	0.798169	8.11355	2.63295e-06	0.000359134	YBR185C	MBA1	FT	7.66675	7.61773	7.69079	8.2688	8.76886	8.28113
YBR189W::chr00_14	1.59414	5.96427	2.87452e-06	0.000382522	YBR189W	RPS9B	FT	4.97547	4.90885	4.98412	6.65661	6.54629	6.43672
YBR181C::chr2_4	0.890403	7.38964	3.17278e-06	0.00041216	YBR181C	RPS6B	FT	6.96279	6.88216	6.77758	7.67809	7.87845	7.73685
YKL143W::chr11_2	0.684202	8.14681	4.17853e-06	0.000530188	YKL143W	LTV1	FT	7.72989	7.85995	7.69708	8.55587	8.33158	8.44537
YDL052C::chr4_1	0.66967	8.21766	4.75736e-06	0.000589912	YDL052C	SLC1	FT	7.87662	7.89838	7.75251	8.50771	8.39559	8.62597
YCR015C::chr3_1	0.632058	8.63273	4.8936e-06	0.000593321	YCR015C	YCR015C	na	8.32102	8.32576	8.19506	8.84712	8.87129	9.01728
YAL035W::chr1_1	-0.910314	7.81414	5.24138e-06	0.000621673	YAL035W	NA	NA	8.10296	8.37147	8.09241	7.03193	7.66077	7.08857
YDL150W::chr4_2	1.57259	6.45607	5.42523e-06	0.000629789	YDL150W	RPC53	FF|FT	5.59862	5.72217	4.96637	7.12891	6.89441	7.07369
YJR058C::chr00_13	0.769574	8.1736	7.33085e-06	0.000833274	YJR058C	APS2	FT	8.04369	7.50604	7.60829	8.40057	8.48485	8.62597
YPL001W::chr16_3	0.623588	8.38586	7.90308e-06	0.000879984	YPL001W	HAT1	FT	8.07469	8.03451	8.0096	8.62364	8.75648	8.6069
YAL036C::chr1_1	0.69301	8.50221	9.38432e-06	0.00102402	YAL036C	RBG1	FT	7.87541	8.14266	8.2903	8.73582	8.97352	8.69843
YOR207C::chr15_3	0.8323	7.65119	9.94635e-06	0.00106406	YOR207C	RET1	FF|FT	6.98772	7.44423	7.04618	7.97684	7.90801	8.12801
YPL090C::chr16_3	1.27491	6.79796	1.07684e-05	0.00112985	YPL090C	RPS6A	FT	5.89059	6.33013	5.78484	7.33465	6.86633	7.59518
YOR066W::chr15_1	-0.742115	7.8234	1.40902e-05	0.00142363	YOR066W	MSA1	FT	7.96828	8.32299	8.11943	7.34658	7.33431	7.52033
YFR004W::chr6_1	0.721194	8.00758	1.38646e-05	0.00142363	YFR004W	RPN11	FT	7.62836	7.47147	7.69528	8.08867	8.34943	8.50283
YOL120C::chr00_6	1.90615	6.09483	1.44206e-05	0.00143052	YOL120C	RPL18A	FF|FT	5.12185	4.54849	4.84855	5.70693	7.31626	6.84244
YIL022W::chr9_1	0.853007	7.89669	2.03178e-05	0.00197954	YIL022W	TIM44	FT	7.59925	7.46043	7.12431	8.44407	8.41631	7.84345
YDR367W::chr4_7	0.739156	7.64746	2.15816e-05	0.00206577	YDR367W	KEI1	FT	7.12885	7.38814	7.15728	7.96914	7.94372	7.99443
YBL027W::chr2_1	1.00188	6.96297	2.21222e-05	0.00208101	YBL027W	RPL19B	FT	6.37232	6.39691	6.35704	7.3542	7.0922	7.63192
YLR009W::chr12_1	1.03769	7.46888	2.41891e-05	0.00223688	YLR009W	RLP24	FF|FT	6.66421	6.50243	7.28332	7.65565	7.69908	8.2531
YDR418W::chr4_7	2.30053	3.05878	2.67702e-05	0.0024343	YDR418W	RPL12B	FT	0.86097	1.24728	1.91817	4.46373	3.11017	3.03872
YHL019C::chr8_1	0.673374	8.34656	2.87508e-05	0.00257154	YHL019C	APM2	FT	7.97622	7.9581	7.9745	8.40057	8.92501	8.55886
YLR288C::chr12_4	-1.00338	7.06032	3.27195e-05	0.00278934	YLR288C	MEC3	FT	7.18283	7.73895	7.43517	6.20148	6.7053	6.46632
YBL050W::chr2_1	0.571849	9.23808	3.24906e-05	0.00278934	YBL050W	SEC17	FT	8.81896	9.00086	8.94372	9.37783	9.53133	9.57133
YBL052C::chr2_1	0.753166	7.51617	3.181e-05	0.00278934	YBL052C	SAS3	FT	7.21581	6.95689	7.08782	7.8163	7.8064	7.90359
YBR226C::chr2_4	0.674119	8.08084	3.32392e-05	0.00279005	YBR226C	YBR226C	na	7.64127	7.62584	7.83309	8.24395	8.60651	8.25781
YOR361C::chr15_4	-0.704822	7.74492	3.45386e-05	0.00285519	YOR361C	PRT1	FT	8.10089	8.16013	7.88126	7.32089	7.27948	7.43641
YHL015W::chr8_1	1.18903	6.81235	3.53019e-05	0.00287473	YHL015W	RPS20	FT	5.99263	5.71881	6.47892	7.0909	7.58528	7.13846
YEL025C::chr5_2	-0.64282	7.92501	3.75907e-05	0.0030161	YEL025C	YEL025C	FT	8.24788	8.24853	8.12611	7.57389	7.64434	7.47575
YLR433C::chr00_4	0.882112	7.33535	3.87936e-05	0.00306751	YLR433C	CNA1	FT	6.97644	6.80652	6.68473	7.43467	7.99161	7.6521
YJL002C::chr00_13	0.675366	8.05577	3.94235e-05	0.00307278	YJL002C	OST1	FT	7.83976	7.55214	7.62912	8.43212	8.4779	8.12492
YDR438W::chr4_8	-1.76936	3.8724	4.21402e-05	0.00323827	YDR438W	THI74	FT	4.21837	4.8048	4.2483	2.81334	2.20877	2.89133
YGL172W::chr7_2	0.815976	7.52551	4.43456e-05	0.00336041	YGL172W	NUP49	FT	6.93743	6.92658	7.28332	7.59262	7.98019	8.02127
YIR011C::chr9_2	0.632635	8.23849	4.74863e-05	0.00350115	YIR011C	STS1	FT	7.61969	8.01269	7.99215	8.44169	8.57216	8.54429
YNL314W::chr14_1	0.97958	7.13861	4.71377e-05	0.00350115	YNL314W	DAL82	FT	6.65008	6.45873	6.58549	7.07254	7.61722	7.84846
YOR228C::chr15_3	0.724644	8.07485	4.89155e-05	0.00355844	YOR228C	YOR228C	FT	7.58298	7.84073	7.55682	8.037	8.47906	8.6032
YCL026C::chr3_1	0.673579	7.76827	5.00814e-05	0.00359531	YCL026C	NA	NA	7.37886	7.44525	7.34988	8.17678	7.93022	8.07456
YMR146C::chr13_4	1.00811	7.00488	5.18117e-05	0.00367123	YMR146C	TIF34	FT	6.31618	6.06723	6.76736	7.43787	7.59601	7.20629
YPL222W::chr16_1	0.602104	8.81111	5.78982e-05	0.0038876	YPL222W	FMP40	FT	8.46676	8.46531	8.50124	8.80387	9.18789	9.2167
YIL055C::chr9_1	0.750257	8.02673	5.74053e-05	0.0038876	YIL055C	YIL055C	na	7.15509	7.74226	7.81915	8.36246	8.4604	8.22836
YDL097C::chr4_2	0.777264	7.41953	5.77551e-05	0.0038876	YDL097C	RPN6	FT	7.06214	6.79857	7.06019	7.85919	7.62142	7.77151
YHR021C::chr8_1	1.38813	6.3224	5.8428e-05	0.0038876	YHR021C	RPS27B	FT	5.83174	5.26313	5.23209	6.71958	6.8048	7.02369
YMR309C::chr13_5	1.48346	5.56227	5.76014e-05	0.0038876	YMR309C	NIP1	FT	4.95723	4.38829	4.51575	6.01963	6.24754	6.08897
YDR026C::chr4_3	-0.737617	7.54108	6.38307e-05	0.00419591	YDR026C	NSI1	FT	7.966	7.81339	7.79588	6.99558	7.04602	7.30788
YOR312C::chr15_4	0.937602	7.22237	6.46697e-05	0.00420045	YOR312C	RPL20B	FT	6.36196	6.47677	7.08234	7.66044	7.47341	7.69995
YIL084C::chr9_1	0.810409	7.44182	8.1107e-05	0.00520612	YIL084C	SDS3	FT	7.26854	6.79378	6.83088	7.70549	7.69709	7.95089
YPL143W::chr16_2	1.41593	5.59062	8.35071e-05	0.00523772	YPL143W	RPL33A	FT	4.47066	4.90885	4.7273	5.97199	6.23662	6.17514
YJL188C::chr10_1	2.23526	4.14033	8.35193e-05	0.00523772	YJL188C	BUD19	na	2.13272	1.38949	3.54228	4.15798	4.85707	5.36935
YEL059W::chr5_2	-0.692201	8.1255	9.35534e-05	0.00580031	YEL059W	HHY1	na	8.34314	8.57124	8.35881	7.5312	7.54157	8.06921
YNL178W::chr14_2	1.22461	6.65012	9.51512e-05	0.00583309	YNL178W	RPS3	FT	6.04106	5.9314	5.74722	6.86298	6.90479	7.53593
YNL012W::chr14_4	0.707028	7.66855	9.94965e-05	0.0060317	YNL012W	SPO1	FT	7.35989	7.23524	7.21606	8.16045	8.01418	7.72329
YPL013C::chr16_3	0.644926	8.06337	0.000102701	0.00615752	YPL013C	MRPS16	FT	7.9511	7.52543	7.60351	8.27862	8.27797	8.48044
YJR146W::chr10_4	0.682195	7.92081	0.000107781	0.0063919	YJR146W	YJR146W	na	7.40937	7.43605	7.74472	8.03647	8.15282	8.44454
YNL302C::chr14_1	1.02981	6.81894	0.000125621	0.00736977	YNL302C	NA	NA	6.31618	5.87205	6.39956	7.25366	7.44996	6.99012
YOL121C::chr00_6	0.782875	7.51248	0.000149363	0.00866941	YOL121C	RPS19A	FT	7.16506	6.89265	7.13229	8.06358	7.45938	7.95205
YER056C::chr5_3	0.609801	8.26713	0.000153006	0.00878735	YER056C	FCY2	FT	8.03284	7.98635	7.75338	8.28838	8.72556	8.57405
YPL131W::chr00_8	1.66559	5.45947	0.000156549	0.0088972	YPL131W	RPL5	FT	3.47311	4.83619	4.52386	6.39121	5.52009	6.11412
YMR053C::chr00_5	-1.31955	5.89275	0.000160751	0.0090418	YMR053C	STB2	FT	6.21618	6.43227	6.51803	5.05204	5.28584	4.86623
YIL001W::chr9_1	-0.922464	7.20194	0.000176905	0.00984892	YIL001W	YIL001W	na	7.33539	7.26322	8.02968	6.65386	6.49221	6.82477
YDR283C::chr4_6	-2.78448	1.16534	0.000186561	0.0099889	YDR283C	GCN2	FF|FT	1.99645	1.79934	1.38857	-2.90637	-4.73284	0.520236
YBL046W::chr2_1	-1.56352	4.6933	0.000185648	0.0099889	YBL046W	PSY4	FT	5.10538	5.59582	4.94839	4.11875	3.44988	3.2948
YDR085C::chr4_4	0.556031	8.14778	0.000184468	0.0099889	YDR085C	AFR1	FT	7.99981	7.74888	7.76711	8.43611	8.37332	8.38293
YLR339C::chr12_5	0.627913	7.72346	0.000186743	0.0099889	YLR339C	YLR339C	na	7.36163	7.46546	7.29048	7.91578	7.97856	8.10728
YDR511W::chr4_8	-0.794477	7.25579	0.000197462	0.0104597	YDR511W	ACN9	FT	7.37199	7.49428	7.86937	6.75966	6.88744	6.75453
YOR371C::chr15_4	-0.760179	7.31209	0.000207113	0.0108655	YOR371C	GPB1	FT	7.50508	7.82361	7.56765	6.85226	6.72106	7.04346
YDL164C::chr4_2	0.741411	7.44497	0.000214207	0.0111306	YDL164C	CDC9	FT	7.19845	6.95403	6.9104	7.54533	7.98347	7.74492
YIL135C::chr9_2	0.641805	8.08659	0.000219237	0.0112845	YIL135C	VHS2	FT	7.66253	7.51867	7.96931	8.2403	8.24701	8.59727
YBR247C::chr2_4	0.781518	7.29685	0.000221693	0.0113043	YBR247C	ENP1	FT	6.89733	6.74665	6.90885	7.66929	7.86077	7.32414
YJR007W::chr00_13	1.23068	6.33396	0.000225117	0.0113726	YJR007W	SUI2	FF|FT	5.61616	5.70527	5.43933	6.76729	7.07697	6.579
YHR026W::chr00_10	0.667858	8.41488	0.000229083	0.0114668	YHR026W	VMA16	FF|FT	8.13476	7.91685	8.06834	9.00148	8.27264	8.75749
YIR023W::chr00_17b	-0.896761	6.84814	0.000244147	0.0121097	YIR023W	DAL81	FF|FT	7.11452	7.38496	7.15206	6.31516	6.41194	6.24891
YJL084C::chr10_2	0.800371	7.60966	0.000269462	0.0132449	YJL084C	ALY2	FT	7.16108	7.47945	6.72224	8.05581	7.65668	8.1052
YJL069C::chr10_2	0.95599	6.81057	0.000273423	0.0133196	YJL069C	UTP18	FT	6.11697	6.28989	6.34106	7.43866	7.24719	6.88446
YLR185W::chr12_3	0.932747	7.09381	0.000296228	0.0143028	YLR185W	RPL37A	FT	6.09211	6.91193	6.53218	7.47639	7.73833	7.19259
YHL022C::chr8_1	-0.833528	7.01264	0.000305937	0.014642	YHL022C	SPO11	FT	7.22346	7.46345	7.39592	6.23121	6.66919	6.66377
YBR113W::chr2_3	-0.763356	7.79856	0.000313962	0.0148955	YBR113W	YBR113W	na	7.86688	8.49315	7.93701	7.54754	7.47574	7.01259
YER117W::chr00_5	1.31754	6.21755	0.00032075	0.0150863	YER117W	RPL23B	FT	5.20922	5.89906	4.94839	6.83663	6.60693	6.73034
YER188W::chr00_2	-1.55327	5.05926	0.000329685	0.0152437	YER188W	YER188W	na	5.5138	5.72217	5.60147	4.12668	4.59155	3.14014
YLR198C::chr12_3	1.21117	6.28253	0.000327036	0.0152437	YLR198C	YLR198C	na	5.64494	5.44108	5.57047	6.43818	6.98205	6.82731
YER021W::chr5_3	0.526852	8.21721	0.00034024	0.0155996	YER021W	RPN3	FT	7.96941	7.92927	7.88599	8.32028	8.60545	8.43043
YHR065C::chr8_2	0.722248	7.9208	0.000346084	0.0157353	YHR065C	RRP3	FT	7.61388	7.74226	7.11359	8.33148	8.42716	7.89757
YBL017C::chr2_1	-0.724436	7.63029	0.000371055	0.0167312	YBL017C	PEP1	FT	7.72451	8.15143	7.9271	7.48952	6.87692	7.21987
YOR019W::chr15_1	-0.707184	7.56547	0.000383096	0.0167979	YOR019W	YOR019W	FT	7.81718	7.9581	7.84285	7.48413	6.86987	7.06297
YLR262C-A::chr00_4	-0.691537	7.41206	0.000380491	0.0167979	YLR262C-A	TMA7	FT	7.60512	7.74723	7.78326	7.19546	6.81951	7.01926
YOR341W::chr15_4	0.585593	7.91428	0.000384852	0.0167979	YOR341W	RPA190	FT	7.52379	7.60138	7.64595	8.29675	7.94539	8.25875
YBR225W::chr2_4	0.617366	7.99452	0.000377639	0.0167979	YBR225W	YBR225W	na	7.69592	7.70789	7.54988	8.50999	7.96373	8.27742
YOR250C::chr15_3	1.25855	6.57217	0.000387929	0.0167979	YOR250C	CLP1	FT	5.56287	6.02699	5.78822	7.32864	6.34231	7.31332
YNL069C::chr00_18	1.5925	4.69523	0.000406397	0.0174591	YNL069C	RPL16B	FT	3.39395	4.32774	3.0297	4.93948	5.6327	5.21517
YDR233C::chr4_5	-1.54226	4.51315	0.000417335	0.017651	YDR233C	RTN1	FT	5.13813	5.27234	4.70606	3.57454	2.66499	3.98176
YMR275C::chr13_5	0.60777	8.27509	0.000415125	0.017651	YMR275C	BUL1	FT	8.02739	7.71803	8.05019	8.82931	8.32127	8.43293
YLR388W::chr12_5	0.752683	7.08473	0.000422697	0.0177403	YLR388W	RPS29A	FT	6.5132	6.79218	6.65364	7.35167	7.46173	7.4197
YOR070C::chr15_1	-0.649112	8.11108	0.000442253	0.0184193	YOR070C	GYP1	FF|FT	8.501	8.4405	8.24132	7.93624	7.29009	7.92151
YMR302C::chr13_5	-1.42971	4.33369	0.000445675	0.0184212	YMR302C	YME2	FT	4.69638	5.19696	4.55587	3.45363	3.41154	3.38021
YBR257W::chr2_4	0.518265	8.82121	0.000453982	0.0186235	YBR257W	POP4	FT	8.48119	8.60353	8.5262	8.82291	9.08659	9.23306
YOL019W::chr15_5	1.86542	5.6312	0.000469111	0.0191005	YOL019W	YOL019W	FT	3.93121	4.67193	4.53193	5.62531	5.03153	7.23715
YBR162W-A::chr2_3	0.617488	7.65723	0.000476563	0.0192602	YBR162W-A	YSY6	FT	7.42605	7.3987	7.09873	7.97245	7.86255	7.95669
YJR123W::chr00_12	1.88027	4.08564	0.000480848	0.0192905	YJR123W	RPS5	FT	1.58594	3.72189	2.41354	4.35989	4.40899	5.2534
YDR049W::chr4_4	0.517931	8.36722	0.0004845	0.0192951	YDR049W	VMS1	FT	8.24788	7.97864	8.01464	8.66814	8.46976	8.65767
YDR299W::chr4_6	0.568706	7.90564	0.000536518	0.0212119	YDR299W	BFR2	FT	7.4653	7.64014	7.66074	8.01687	8.33926	8.11249
YPR137W::chr16_5	1.09103	6.65161	0.000554246	0.0217552	YPR137W	RRP9	FT	6.35849	5.9372	5.63182	7.0435	7.34452	6.85989
YPR103W::chr16_4	0.722804	7.38937	0.000560028	0.0218251	YPR103W	PRE2	FT	6.93043	7.11369	6.89171	8.00938	7.55482	7.48542
YDL144C::chr4_2	1.35469	5.26277	0.000565268	0.0218731	YDL144C	YDL144C	FT	4.47066	4.37125	4.44913	5.92728	6.09259	5.18383
YJL165C::chr00_14	-1.05594	6.62139	0.000572458	0.0219953	YJL165C	HAL5	FT	7.12681	7.00878	7.00764	6.04077	6.24209	5.63564
YHR033W::chr8_1	0.672433	8.07298	0.000585393	0.022335	YHR033W	YHR033W	FT	7.80321	7.50017	7.76968	8.24531	8.75744	8.00567
YLR029C::chr12_1	0.638297	7.88488	0.000593096	0.0224717	YLR029C	RPL15A	FT	7.17101	7.6114	7.74386	8.29323	7.97856	8.21195
YPL081W::chr16_3	-0.672048	7.34388	0.000619489	0.0233099	YPL081W	RPS9A	FT	7.47655	7.64458	7.77478	6.90048	6.9656	7.03031
YDR064W::chr4_4	1.39335	6.29171	0.000636649	0.0237915	YDR064W	RPS13	FT	5.14621	5.36133	5.71214	7.26089	5.87033	6.98104
YDL080C::chr4_1	0.695172	7.51024	0.000649028	0.0240891	YDL080C	THI3	FT	7.19066	7.04818	7.11896	7.68213	7.54157	8.14844
YHR143W-A::chr8_3	1.3962	5.23782	0.000663429	0.0244572	YHR143W-A	RPC10	FT	4.7182	4.29197	4.01491	6.19017	5.28584	5.6529
YMR061W::chr00_6	1.52462	5.3484	0.00067448	0.0246977	YMR061W	RNA14	FT	4.64032	4.62237	3.72231	6.12237	5.03153	6.27516
YMR230W::chr13_4	0.714769	7.25324	0.000712785	0.0259264	YMR230W	RPS10B	FT	7.00779	6.88516	6.6369	7.36681	7.58958	7.72056
YLR374C::chr12_5	-0.712753	7.37964	0.000746704	0.0269803	YLR374C	YLR374C	na	7.56954	7.81102	7.67357	6.61915	7.06775	7.19062
YKL145W::chr11_2	0.566051	8.32642	0.000768797	0.0274154	YKL145W	RPT1	FT	8.07469	7.65077	8.2554	8.50467	8.62653	8.60985
YIL045W::chr9_1	0.650279	7.63284	0.000764862	0.0274154	YIL045W	PIG2	FT	7.42106	7.08131	7.28929	7.63634	8.13822	7.94856
YJR049C::chr00_13	0.623072	7.51301	0.000784626	0.0277982	YJR049C	UTR1	FF|FT	7.22537	6.99771	7.26529	7.93002	7.70702	7.71783
YPR143W::chr16_5	0.644482	7.67844	0.000795316	0.0279951	YPR143W	RRP15	FT	7.35468	7.25395	7.34645	7.60687	8.22921	7.99556
YDR120C::chr4_4	-1.58064	4.83882	0.000800683	0.0280034	YDR120C	TRM1	FT	4.91059	6.11152	4.74823	3.38915	3.84462	4.13706
YIL069C::chr9_1	0.543191	7.89204	0.000835407	0.0290317	YIL069C	RPS24B	FT	7.44417	7.70108	7.62347	8.24258	8.13528	8.02459
YOR040W::chr15_1	0.509721	8.19016	0.000849896	0.0293483	YOR040W	GLO4	FT	8.07363	7.80865	7.84042	8.39894	8.55358	8.30225
YGR205W::chr7_5	-0.575146	7.59696	0.000862005	0.0295793	YGR205W	TDA10	FT	7.87662	7.84845	7.83472	7.28412	7.32402	7.22566
YOR173W::chr15_2	0.635573	7.51625	0.00087023	0.0296748	YOR173W	DCS2	na	7.22918	7.10727	7.14812	7.61182	8.05205	7.69718
YKL206C::chr11_3	-0.93002	6.74267	0.000887672	0.030012	YKL206C	ADD66	FT	7.22346	6.76471	7.33727	6.12831	6.18641	6.27887
YDL041W::chr4_1	0.859017	7.11457	0.00089112	0.030012	YDL041W	YDL041W	FF	6.90686	6.28989	6.60283	7.87045	7.15446	7.3006
YGL084C::chr7_1	0.599151	7.5959	0.000930401	0.0311428	YGL084C	GUP1	FF|FT	7.21197	7.3331	7.24334	7.68415	7.85899	8.029
YOR182C::chr15_2	1.27216	5.16623	0.000963734	0.0320618	YOR182C	NA	NA	4.10695	4.3453	4.64784	5.909	5.31728	5.67561
YLL062C::chr12_1	-0.822763	7.14752	0.000973169	0.0321795	YLL062C	MHT1	FT	7.36855	7.54835	7.56372	6.65386	7.07697	6.15509
YNL029C::chr14_4	0.831444	7.2417	0.000988535	0.0324906	YNL029C	NA	NA	6.37919	6.73171	7.09329	7.93511	7.55702	7.20044
YPL104W::chr16_2	0.740792	6.96067	0.0010727	0.0350457	YPL104W	MSD1	FT	6.53181	6.41781	6.66469	7.30786	7.37473	7.15673
YHR172W::chr8_3	-1.53073	5.22574	0.00108387	0.0351999	YHR172W	SPC97	FT	5.13001	6.40531	5.47325	3.51535	4.6421	4.39138
YOL133W::chr00_6	0.574604	7.91658	0.00114443	0.0369467	YOL133W	HRT1	FT	7.62836	7.60686	7.56569	8.31422	7.8211	8.32756
YCR066W::chr00_1	-1.33548	6.18015	0.00119346	0.0376759	YCR066W	RAD18	FF|FT	6.99444	6.62072	6.39514	4.61235	5.1527	5.97919
YBL041W::chr2_1	0.536931	8.38999	0.00118591	0.0376759	YBL041W	PRE7	FT	7.83227	8.34335	8.06417	8.69839	8.74689	8.43542
YBR072W::chr2_2	0.692887	7.38995	0.00119463	0.0376759	YBR072W	HSP26	FT	7.17299	6.58236	7.17414	7.74209	7.57881	7.75161
YIL052C::chr9_1	1.4228	5.35489	0.00117849	0.0376759	YIL052C	RPL34B	FF|FT	4.44471	3.7747	4.97823	5.50267	6.3973	5.6529
YLL036C::chr12_1	-0.577297	7.77184	0.00122662	0.0383183	YLL036C	PRP19	FT	8.08312	8.16817	7.81584	7.53046	7.23352	7.5651
YJR057W::chr00_13	0.628107	7.97704	0.00122905	0.0383183	YJR057W	CDC8	FT	7.55596	7.53407	7.77988	8.14881	8.63175	7.89394
YNL114C::chr14_3	0.786262	7.03605	0.00123751	0.0383628	YNL114C	YNL114C	na	6.83126	6.55997	6.33646	7.11999	7.6911	7.25798
YPR131C::chr16_5	0.907633	6.84954	0.00127088	0.0391747	YPR131C	NAT3	FT	5.79112	6.71154	6.31791	7.19452	7.07083	7.40788
YDR218C::chr4_5	0.614802	7.64133	0.00128283	0.0393208	YDR218C	SPR28	FT	7.58001	7.18735	7.09056	8.0391	7.78968	7.90119
YLR286C::chr00_12	1.35104	4.82548	0.00131742	0.0401554	YLR286C	CTS1	FT	4.44471	3.97975	3.37294	5.57112	5.3782	5.01607
YPL183W-A::chr00_11	0.842133	7.23376	0.00136205	0.0412852	YPL183W-A	RTC6	FT	6.59806	7.12645	6.4301	8.0142	7.41162	7.2218
YLR218C::chr12_3	-0.638439	7.32896	0.00137178	0.0413505	YLR218C	COA4	FT	7.57851	7.55591	7.69259	7.07254	6.74438	7.06727
YMR176W::chr13_4	-0.473032	8.14535	0.00138237	0.0414406	YMR176W	ECM5	FT	8.26002	8.42665	8.39078	7.93511	7.76138	7.95669
YJR128W::chr10_4	-0.638821	7.6498	0.00139234	0.0415115	YJR128W	YJR128W	na	7.61533	8.14015	7.98556	7.02665	7.43092	7.39426
YNR043W::chr14_4	0.683809	7.19828	0.00140548	0.0416755	YNR043W	MVD1	FT	6.81869	6.70815	6.9104	7.50482	7.71688	7.23715
YDR461W::chr00_17a	0.922757	6.68313	0.00144375	0.0425788	YDR461W	MFA1	FT	6.04106	6.21783	6.1758	7.25004	7.15736	6.75453
YNL109W::chr00_18	0.90786	6.90929	0.00147665	0.043315	YNL109W	YNL109W	na	6.66421	6.11152	6.32257	7.49336	6.67325	7.54366
YOR131C::chr15_2	1.17968	5.92108	0.00149528	0.0436269	YOR131C	YOR131C	FT	4.69638	5.66388	5.10263	6.32726	6.42643	6.42001
YKL180W::chr11_2	1.90233	5.0016	0.001519	0.0440833	YKL180W	RPL17A	FT	4.21837	1.45566	4.27739	5.82375	5.95275	5.05122
YAL043C::chr1_1	-1.07566	6.32711	0.00155527	0.0448972	YAL043C	PTA1	FT	6.44612	6.98796	6.78772	5.63368	5.45561	5.91862
YFR050C::chr00_2	0.561661	7.62977	0.00161384	0.0460327	YFR050C	PRE4	FT	7.30325	7.15286	7.4859	7.80893	7.87317	7.96132
YLR358C::chr00_11	0.658575	7.33864	0.00161992	0.0460327	YLR358C	YLR358C	na	7.21964	6.72166	6.93191	7.74145	7.4919	7.63916
YNL180C::chr14_2	0.736478	7.30499	0.00160508	0.0460327	YNL180C	RHO5	FT	7.08962	6.66509	6.88385	7.90948	7.1689	7.69162
YPL043W::chr16_3	0.672544	7.27515	0.00163645	0.0462616	YPL043W	NOP4	FT	6.80855	6.92366	6.95759	7.24731	7.81561	7.6026
YOR086C::chr15_1	-0.442029	8.59488	0.00165514	0.0464774	YOR086C	TCB1	FT	8.67012	8.94004	8.7687	8.31899	8.39559	8.35331
YDL075W::chr4_1	1.36591	5.37351	0.00166113	0.0464774	YDL075W	RPL31A	FT	5.08872	4.05639	4.22857	6.36295	5.69787	5.44398
YBL065W::chr2_1	-1.3387	5.67999	0.00168582	0.0467954	YBL065W	YBL065W	na	5.72258	6.26703	6.46212	5.21343	5.08123	3.92605
YML081C-A::chr00_4	0.697462	7.24813	0.00168964	0.0467954	YML081C-A	ATP18	FT	6.88532	6.83632	6.84714	7.31135	7.36724	7.90599
YGL173C::chr7_2	0.643358	7.50065	0.0017297	0.0476627	YGL173C	NA	NA	7.02103	7.19827	7.19842	7.57317	7.58528	8.12698
YJL101C::chr00_15	-0.598395	7.45587	0.00174047	0.0477187	YJL101C	GSH1	FT	7.6821	7.72978	7.74906	7.03826	7.33431	6.97647
YCL047C::chr3_1	-0.690664	7.62207	0.00176995	0.0480441	YCL047C	POF1	FT	7.53767	8.32355	7.79169	7.08887	7.45703	7.13026
YHR074W::chr8_2	-0.519088	7.79325	0.00176479	0.0480441	YHR074W	QNS1	FT	7.98075	8.17371	7.91481	7.56953	7.47574	7.47575
YOR210W::chr15_3	0.685913	7.45132	0.00178427	0.048193	YOR210W	RPB10	FF|FT	7.11658	7.23524	6.81774	8.04015	7.77277	7.36138
YIL148W::chr9_2	1.15668	6.34593	0.00180987	0.0486435	YIL148W	RPL40A	FT	5.13001	6.0023	5.69786	6.34607	7.13106	6.85989
YCR077C::chr00_1	-1.56256	3.61861	0.00184204	0.0487873	YCR077C	PAT1	FF|FT	4.09031	4.5859	3.55817	3.29375	1.53772	2.20988
YOR039W::chr15_1	0.568955	7.93086	0.00182634	0.0487873	YOR039W	CKB2	FF|FT	7.35293	7.81969	7.6385	7.93849	8.18159	8.40518
YML072C::chr00_12	0.632755	7.87483	0.00183587	0.0487873	YML072C	TCB3	FT	7.77355	7.19706	7.54391	7.84243	8.10257	8.4577
YGR214W::chr7_5	0.655364	7.41097	0.00195198	0.0514492	YGR214W	RPS0A	FT	7.29602	7.09694	6.67929	7.81139	7.73251	7.54212
YDR446W::chr4_8	0.718357	7.28509	0.00199335	0.0522871	YDR446W	ECM11	FT	7.21773	6.77447	6.57772	7.52522	7.35466	7.86584
YJL189W::chr00_14	1.41116	2.9183	0.00206533	0.0539159	YJL189W	RPL39	FT	1.48769	2.19764	2.18701	3.66446	3.37216	3.14014
YKL199C::chr11_3	-0.904542	6.70065	0.00210637	0.0539546	YKL199C	NA	NA	6.98096	7.11369	7.13229	6.53672	5.82729	6.04605
YIL008W::chr9_1	0.48708	8.10534	0.00210474	0.0539546	YIL008W	URM1	FT	7.75782	7.89391	7.86698	8.50124	8.09048	8.35683
YPL178W::chr16_2	0.526519	8.45226	0.00208576	0.0539546	YPL178W	CBC2	FT	8.30849	8.31466	7.81584	8.57701	8.89667	8.57706
YPR190C::chr16_5	0.681744	7.22289	0.00209112	0.0539546	YPR190C	RPC82	FT	6.68929	7.14034	6.63503	7.52746	7.33687	7.68043
YBR154C::chr2_3	1.71792	4.76244	0.00212384	0.0541481	YBR154C	RPB5	FT	4.20297	1.63771	4.07136	5.13696	5.69787	5.26841
YDR290W::chr4_6	1.05705	5.94036	0.00217161	0.0551084	YDR290W	YDR290W	na	5.27697	5.34833	5.31392	6.41893	6.0743	6.56993
YPR187W::chr16_5	1.35833	6.14281	0.00223506	0.056456	YPR187W	RPO26	FT	4.89151	4.46259	6.07171	6.46188	7.01758	6.45652
YJR111C::chr10_4	-0.556285	7.69113	0.00224709	0.0564982	YJR111C	YJR111C	FT	7.85462	7.76609	8.16878	7.51014	7.24991	7.37531
YDL134C::chr4_2	-1.292	5.27965	0.00233903	0.0581506	YDL134C	PPH21	FT	5.09707	6.12937	5.87324	4.68934	3.81555	4.721
YHR038W::chr8_1	-0.73492	6.97812	0.00234478	0.0581506	YHR038W	RRF1	FT	7.03196	7.23994	7.56077	6.52476	6.3474	6.77307
YDR212W::chr4_5	0.71473	7.20549	0.00234309	0.0581506	YDR212W	TCP1	na	7.01663	6.38423	6.93343	7.39992	7.34706	7.76755
YGL048C::chr7_1	0.573627	7.61773	0.00241069	0.0595147	YGL048C	RPT6	FT	7.23108	7.25279	7.4135	8.11383	7.83566	7.63047
YOR098C::chr15_2	-0.720425	6.9188	0.00247461	0.0607517	YOR098C	NUP1	FT	7.12681	7.20189	7.34988	6.26753	6.60268	6.63799
YGR158C::chr7_5	0.717094	7.16323	0.00248307	0.0607517	YGR158C	MTR3	FT	7.09588	6.48074	6.63315	7.65359	7.54821	7.18271
YLR008C::chr12_1	0.431785	8.328	0.00252808	0.0615665	YLR008C	PAM18	FT	8.1519	8.00374	8.12744	8.59927	8.41631	8.55657
YCL048W::chr3_1	0.46282	8.69938	0.00253894	0.0615665	YCL048W	SPS22	FT	8.40164	8.5501	8.38689	8.67289	9.13813	8.89019
YBL099W::chr2_2	0.658191	7.22538	0.00255951	0.0617591	YBL099W	ATP1	FT	6.74883	6.89115	6.9258	7.81078	7.26342	7.40788
YGL102C::chr7_2	1.34972	5.69357	0.00256952	0.0617591	YGL102C	YGL102C	na	5.01127	5.19211	4.21861	6.52176	6.54186	5.23058
YLR297W::chr12_4	-1.28283	4.70105	0.00277195	0.0660426	YLR297W	YLR297W	na	4.729	5.76847	4.76886	3.99423	3.92847	3.74469
YHR046C::chr8_2	0.515677	7.8994	0.00276623	0.0660426	YHR046C	INM1	FT	7.61096	7.42371	7.79336	8.03384	8.32772	8.02016
YNR023W::chr14_4	-0.665639	6.98205	0.0028212	0.0667532	YNR023W	SNF12	FT	7.19456	7.39237	7.22106	6.60076	6.73277	6.47929
YOR139C::chr15_2	0.688341	7.16116	0.00282625	0.0667532	YOR139C	YOR139C	na	7.0276	6.34984	6.868	7.57606	7.4357	7.36662
YPL254W::chr16_1	0.471772	8.59857	0.00286129	0.0670009	YPL254W	HFI1	FT	8.22042	8.1774	8.59184	8.72149	8.98581	8.72248
YIL114C::chr9_2	0.49255	7.95916	0.00285839	0.0670009	YIL114C	POR2	FT	7.841	7.62674	7.59391	8.03805	8.12495	8.36733
YKR047W::chr11_3	-0.829547	6.98868	0.00296465	0.0678649	YKR047W	YKR047W	na	7.27408	7.22104	7.50754	5.81396	6.64047	6.88689
YCR084C::chr00_16a	-0.794507	7.22524	0.00295336	0.0678649	YCR084C	TUP1	FT	7.48612	7.72811	7.46287	6.05746	6.8734	7.17477
YOR360C::chr15_4	-0.43718	8.72334	0.00297282	0.0678649	YOR360C	PDE2	FT	8.95271	8.95227	8.86646	8.59856	8.5948	8.23888
YPR055W::chr16_4	0.478585	7.932	0.00297132	0.0678649	YPR055W	SEC8	FT	7.69729	7.80231	7.50036	8.21634	8.18727	8.04107
YJR018W::chr00_13	0.675359	7.87252	0.00291899	0.0678649	YJR018W	YJR018W	na	7.24806	7.43298	7.7551	7.55418	8.40171	8.40687
YPR094W::chr16_4	1.11885	5.33245	0.00294761	0.0678649	YPR094W	RDS3	FT	4.88187	4.43004	4.6404	6.0678	5.56445	5.64142
YOR340C::chr15_4	0.50662	8.19422	0.00299329	0.0680474	YOR340C	RPA43	FF|FT	8.07151	7.69767	7.95962	8.20514	8.68495	8.34448
YKR034W::chr00_14	-1.72363	2.49306	0.00303029	0.0686028	YKR034W	DAL80	FT	2.31565	3.62457	2.63946	1.91563	-1.62512	1.39575
YDR206W::chr4_5	-1.41858	3.59993	0.00314527	0.0705545	YDR206W	EBS1	FT	3.22128	4.43004	4.28695	3.01482	1.79764	2.81158
YGR257C::chr00_17a	-1.05769	6.5857	0.00316244	0.0705545	YGR257C	MTM1	FF|FT	6.87564	7.26438	6.85841	6.52176	5.35818	5.70901
YMR288W::chr13_5	-0.517182	7.71952	0.00316823	0.0705545	YMR288W	HSH155	FT	8.05767	7.84537	7.94685	7.2464	7.46408	7.58022
YPL237W::chr16_1	0.667936	7.21384	0.00314803	0.0705545	YPL237W	SUI3	FT	6.87807	6.94398	6.68654	7.81201	7.47341	7.15874
YIL093C::chr9_1	0.651009	7.14141	0.00318964	0.0707426	YIL093C	RSM25	FT	7.05144	6.56934	6.67201	7.49643	7.45703	7.32594
YEL028W::chr5_2	-0.489614	8.08326	0.00323386	0.071433	YEL028W	YEL028W	na	8.14789	8.44101	8.30921	7.56735	7.99323	7.86213
YBR263W::chr2_4	0.439816	8.31054	0.00327099	0.0717429	YBR263W	SHM1	FT	8.08207	7.92855	8.19506	8.36707	8.63902	8.52253
YGR292W::chr00_17a	0.640214	7.23279	0.00328734	0.0717429	YGR292W	MAL12	FT	6.91161	7.05487	6.6294	7.29999	7.73445	7.48703
YLR048W::chr12_2	0.861713	6.93984	0.00328186	0.0717429	YLR048W	RPS0B	FT	6.59806	6.02154	6.64063	6.94265	7.8211	6.98786
YCL017C::chr3_1	-0.560415	7.62472	0.00330188	0.0717696	YCL017C	NFS1	FT	7.70141	8.02228	7.88047	7.10602	7.54821	7.26361
YBR212W::chr2_4	0.42122	8.52736	0.00331487	0.0717696	YBR212W	NGR1	FT	8.21083	8.29672	8.38856	8.69005	8.598	8.86449
YPL106C::chr16_2	-0.627797	7.4991	0.00338278	0.0729504	YPL106C	SSE1	na	7.35816	7.8759	8.0132	7.28855	6.90479	7.21794
YMR210W::chr13_4	0.500064	7.87195	0.00347872	0.074724	YMR210W	YMR210W	FT	7.67235	7.58577	7.53591	7.83821	8.15717	8.27184
YAL056W::chr1_1	-0.3903	8.96758	0.00357321	0.0758577	YAL056W	GPB2	FT	9.14124	9.20251	9.09945	8.70999	8.83915	8.72384
YDR067C::chr4_4	0.455828	8.10201	0.00356985	0.0758577	YDR067C	OCA6	na	8.03066	7.76854	7.75165	8.26476	8.20699	8.44866
YGL253W::chr7_3	0.640724	7.94175	0.00355172	0.0758577	YGL253W	HXK2	FT	7.12068	7.46546	8.02111	8.41522	7.93191	8.28482
YLL050C::chr12_1	-1.39521	3.03516	0.00359354	0.0759936	YLL050C	COF1	FT	2.91599	3.93406	3.40844	2.4074	1.22046	2.2708
YDL006W::chr4_1	-0.908215	6.92516	0.0036223	0.0763061	YDL006W	PTC1	FF|FT	7.22918	6.68247	7.79	5.98296	6.30619	6.78878
YDR301W::chr4_6	-1.89871	0.886493	0.00364655	0.0765214	YDR301W	CFT1	FT	0.86097	0.3417	2.01346	-0.00672754	-4.73284	-0.652577
YPR165W::chr16_5	-1.15624	5.84949	0.00372632	0.0778958	YPR165W	RHO1	FF|FT	5.88578	6.20826	6.69195	5.63923	4.87126	4.73187
YBL007C::chr2_1	0.457192	7.99838	0.00375677	0.077935	YBL007C	SLA1	FF|FT	7.69317	7.60867	7.93016	8.22514	8.23608	8.16157
YBR115C::chr2_3	0.458174	9.47306	0.00375042	0.077935	YBR115C	LYS2	FT	9.10856	9.28417	9.27557	9.34951	9.83457	9.81863
YDR187C::chr4_5	0.658432	7.0274	0.00377894	0.078098	YDR187C	YDR187C	FF	6.6127	6.48669	6.85359	7.30525	7.11624	7.50298
YMR093W::chr00_6	0.39519	10.1654	0.00390194	0.0803358	YMR093W	UTP15	FT	10.0259	9.87987	9.95309	10.2937	10.2635	10.4807
YEL049W::chr5_2	-0.474266	7.87793	0.00395765	0.0811766	YEL049W	PAU2	na	8.01862	8.09804	8.1584	7.5637	7.799	7.48059
YNL324W::chr14_1	0.454097	7.89888	0.00397523	0.0812317	YNL324W	YNL324W	na	7.6821	7.71212	7.55978	8.09424	8.19998	8.02238
YIL126W::chr9_2	0.58206	7.42957	0.004043	0.0823083	YIL126W	STH1	FF|FT	6.90686	7.09305	7.29522	7.73627	7.85899	7.44635
YML073C::chr00_18	1.7713	2.03937	0.00417967	0.0847743	YML073C	RPL6A	FT	0.290867	1.51893	-0.0880252	3.27959	2.11644	1.5012
YDL039C::chr4_1	0.570243	7.33816	0.00422704	0.0854175	YDL039C	PRM7	na	6.99667	7.06285	7.01053	7.6398	7.36724	7.74492
YKL195W::chr00_14	-0.680857	7.12282	0.00428299	0.0862288	YKL195W	MIA40	FF|FT	7.5904	7.42371	7.22106	6.38296	7.05226	6.71672
YLR062C::chr12_2	0.723369	6.99151	0.00432189	0.0866921	YLR062C	BUD28	na	6.28361	6.51993	6.8807	6.97156	7.60027	7.2896
YJL026W::chr00_13	0.440512	7.9973	0.0043673	0.087282	YJL026W	RNR2	FT	7.72046	7.74309	7.81171	8.09576	8.14991	8.34271
YJL073W::chr10_2	0.530053	7.51215	0.00439465	0.087508	YJL073W	JEM1	FT	7.27223	7.0522	7.32687	7.82973	7.8211	7.59071
YOR161C::chr15_2	-1.79504	0.785735	0.00453478	0.0893307	YOR161C	PNS1	FT	1.76438	1.0895	0.409142	-0.498127	-1.62512	-0.259021
YKR006C::chr11_3	-0.703792	6.96528	0.0045353	0.0893307	YKR006C	MRPL13	FT	7.08332	7.31984	7.38816	6.69978	6.77868	6.14292
YKR103W::chr00_4	-0.57792	7.25532	0.00453098	0.0893307	YKR103W	NFT1	FT	7.49721	7.60594	7.4287	7.01708	6.72497	7.03471
YGR095C::chr7_4	0.982945	6.18727	0.00456986	0.0896876	YGR095C	RRP46	FT	5.77038	5.57736	5.48161	6.17304	6.83408	6.70849
YGL071W::chr7_1	0.697875	7.20692	0.00459685	0.089894	YGL071W	AFT1	FF|FT	6.71123	6.65281	7.04758	7.01921	7.5349	7.86707
YLR129W::chr12_3	0.431105	8.07382	0.00465763	0.0901135	YLR129W	DIP2	FT	7.84845	7.77016	7.90164	8.29103	8.39313	8.12079
YNR002C::chr14_4	0.642476	7.20916	0.00463881	0.0901135	YNR002C	ATO2	FT	7.14506	6.54295	6.80614	7.29032	7.485	7.68043
YGR148C::chr7_5	0.716049	7.24994	0.0046446	0.0901135	YGR148C	RPL24B	FT	6.9351	7.02249	6.5402	7.11502	7.99971	7.44304
YPR043W::chr00_15	0.985957	6.33621	0.00468272	0.0902789	YPR043W	RPL43A	FT	5.40361	6.16442	5.58605	6.93024	6.58125	6.69188
YBR283C::chr00_1	-2.06696	2.79151	0.0047004	0.090295	YBR283C	SSH1	FT	2.31565	4.50227	1.52419	2.12017	0.556287	0.304135
YBL013W::chr2_1	0.580388	7.16006	0.00471666	0.090295	YBL013W	FMT1	FT	6.81109	6.87462	6.83088	7.395	7.29799	7.55289
YKL124W::chr11_2	0.448869	8.4025	0.0047552	0.0907145	YKL124W	SSH4	FT	8.20794	8.15205	8.11675	8.43092	8.89232	8.45933
YDR429C::chr4_7	1.11997	5.48778	0.0047793	0.0908567	YDR429C	TIF35	FF|FT	4.92943	5.17257	4.19847	5.73833	6.23662	5.8048
YIL129C::chr9_2	0.521586	7.57122	0.0048441	0.0917688	YIL129C	TAO3	FT	7.32119	7.14286	7.3826	7.65497	7.74798	7.99781
YDR404C::chr4_7	0.523142	7.46944	0.00493521	0.0929658	YDR404C	RPB7	FF|FT	7.21964	7.21985	7.1055	7.55711	7.85006	7.69995
YIL122W::chr9_2	0.646748	7.09484	0.00494136	0.0929658	YIL122W	NA	NA	6.86345	6.63685	6.69375	7.12099	7.28214	7.68184
YLR409C::chr12_5	-0.53115	7.61232	0.00497057	0.0931939	YLR409C	UTP21	FT	8.00092	7.64635	7.88677	7.46861	7.08308	7.37358
YMR205C::chr13_4	0.462484	7.9985	0.00500869	0.0933068	YMR205C	PFK2	FT	7.90188	7.52831	7.78916	8.05321	8.28064	8.28667
YOR310C::chr15_4	0.853667	6.61717	0.00501079	0.0933068	YOR310C	NOP58	FT	5.95635	6.04859	6.34106	7.20486	6.88044	6.81713
YKL087C::chr11_1	-0.924957	6.44029	0.00506051	0.093912	YKL087C	CYT2	FT	6.60393	7.08	6.73976	5.70428	5.89833	6.07196
YOR124C::chr15_2	-0.624497	7.06789	0.00510906	0.0941473	YOR124C	UBP2	FT	7.27408	7.55214	7.17414	6.70244	6.56388	6.86977
YCR006C::chr3_1	0.408995	8.12961	0.00510218	0.0941473	YCR006C	YCR006C	na	7.83102	7.86452	8.02468	8.27461	8.32256	8.35858
YNL232W::chr14_2	0.936456	6.64145	0.00512495	0.0941473	YNL232W	CSL4	FT	5.72258	6.48867	5.96847	6.63452	6.93552	7.42305
YHL003C::chr8_1	-0.426189	7.94972	0.00516433	0.0945522	YHL003C	LAG1	FT	8.2089	8.10965	8.11541	7.69486	7.6931	7.76755
YNL122C::chr14_3	-0.682515	7.11739	0.00529696	0.0966562	YNL122C	YNL122C	FT	7.03848	7.39448	7.72638	6.83057	6.89441	6.43006
YGL255W::chr7_3	-1.49414	2.57712	0.005327	0.0968803	YGL255W	ZRT1	FT	3.02509	3.52021	2.34191	1.49316	0.243554	2.20988
YJR056C::chr00_13	0.485082	7.7972	0.00536642	0.097273	YJR056C	YJR056C	FT	7.67654	7.32979	7.57255	7.85561	8.14408	8.04326
YKR013W::chr11_3	-0.770489	7.01172	0.00544459	0.0974592	YKR013W	PRY2	na	6.95592	7.81733	7.09329	6.90048	6.3372	6.39629
YHR086W::chr8_2	-0.569953	7.32159	0.00542626	0.0974592	YHR086W	NAM8	FT	7.54685	7.54361	7.63194	6.89584	7.25803	6.83237
YMR192W::chr13_4	-0.448583	7.86462	0.00540243	0.0974592	YMR192W	GYL1	FT	7.93138	8.1045	8.16165	7.61746	7.56359	7.67903
YHL007C::chr8_1	0.405865	8.50442	0.00544814	0.0974592	YHL007C	STE20	FT	8.4358	8.29333	8.11474	8.72639	8.59373	8.75015
YNR038W::chr14_4	0.622709	7.25183	0.00564875	0.100718	YNR038W	DBP6	FT	6.85362	6.87159	6.98724	7.10802	7.57881	7.81689
YGL053W::chr7_1	1.16143	5.86182	0.00567344	0.100828	YGL053W	PRM8	FT	4.81254	5.22094	5.38691	6.36295	5.40771	6.84494
YBR177C::chr2_4	-0.470039	8.01797	0.00573241	0.101394	YBR177C	EHT1	FT	8.35712	8.08373	8.24193	7.50862	7.76709	7.97626
YNL223W::chr14_2	2.74818	1.16271	0.00574244	0.101394	YNL223W	NA	NA	-4.73284	0.3417	-4.73284	2.50799	-4.73284	1.69144
YGL105W::chr7_2	-1.3338	2.89752	0.00593019	0.103046	YGL105W	ARC1	FT	3.02509	3.65305	3.24134	2.08803	2.45484	1.28199
YLR238W::chr12_4	-0.636771	7.03095	0.00591574	0.103046	YLR238W	FAR10	FT	7.29783	7.39343	7.23595	6.62195	6.36756	6.965
YJL036W::chr10_2	-0.489191	7.77233	0.00587991	0.103046	YJL036W	SNX4	FF|FT	7.99423	8.08307	7.8993	7.65634	7.59601	7.22373
YHL020C::chr8_1	-0.409932	8.03589	0.00593042	0.103046	YHL020C	OPI1	FT	8.20986	8.19263	8.26874	7.75494	7.89418	7.79373
YOR309C::chr15_4/chr00_12	0.549661	7.46696	0.00590374	0.103046	YOR309C	YOR309C	na	7.34067	6.94973	7.17928	7.63703	7.93361	7.54674
YPL066W::chr16_3	-0.392275	8.31207	0.00599635	0.103843	YPL066W	RGL1	FF|FT	8.44155	8.40797	8.62144	8.13904	8.09805	8.06492
YER037W::chr00_11	0.80272	6.70493	0.00601435	0.103843	YER037W	PHM8	FT	6.42636	6.33013	5.94449	6.73523	7.15736	7.21601
YOL088C::chr00_6	-0.610816	7.07374	0.00616972	0.106189	YOL088C	MPD2	FT	7.55445	7.09694	7.34416	6.62336	6.78244	6.78878
YNL278W::chr14_1	-0.840294	6.8091	0.0062543	0.107306	YNL278W	CAF120	FT	7.12681	7.38071	6.95009	6.70376	5.57316	6.44995
YIL026C::chr9_1	0.621248	7.2488	0.00631032	0.107928	YIL026C	IRR1	FF|FT	7.0276	6.78577	6.88857	7.13972	7.85185	7.50457
YJL176C::chr10_1	-1.00133	6.0161	0.00641259	0.109335	YJL176C	SWI3	FT	6.45264	6.29667	6.51193	4.86082	5.78293	5.49593
YDR454C::chr4_8	0.506716	7.94114	0.00646961	0.109963	YDR454C	GUK1	FT	8.01311	7.55403	7.34874	8.15658	8.23471	8.11976
YBR265W::chr2_4	0.752534	6.68611	0.00655417	0.111054	YBR265W	TSC10	FT	6.17731	6.25315	6.34106	7.09999	6.90134	7.02369
YAL043C-A::chr1_1	-0.989275	5.99124	0.00658154	0.111173	YAL043C-A	NA	NA	6.20463	6.76797	6.11264	5.26105	5.19846	5.69796
YBR099C::chr2_3	0.585926	7.26758	0.00663862	0.111791	YBR099C	YBR099C	na	6.6243	6.97674	7.17285	7.43467	7.69908	7.44304
YGL096W::chr7_1	0.44713	7.80853	0.00667507	0.112059	YGL096W	TOS8	FT	7.47655	7.66483	7.55187	8.14247	7.92852	7.95785
YDR164C::chr4_5	0.497667	7.68628	0.00672997	0.112634	YDR164C	SEC1	FT	7.41272	7.49723	7.33151	8.14735	7.66077	7.88179
YGR164W::chr7_5	0.481015	8.12413	0.00685239	0.114332	YGR164W	YGR164W	na	7.88991	8.07323	7.58327	8.44526	8.49634	8.04979
YPL110C::chr16_2	-1.14556	5.43645	0.0069151	0.115027	YPL110C	GDE1	FT	5.36953	6.29667	5.83135	4.15022	5.22081	4.67667
YGR224W::chr00_2	0.447602	7.9542	0.00707424	0.116961	YGR224W	AZR1	FT	7.75387	7.45438	7.89383	8.1008	8.20839	8.16859
YDR324C::chr4_6	0.516694	7.50768	0.00705599	0.116961	YDR324C	UTP4	FT	7.37543	6.94398	7.32107	7.81262	7.74027	7.66633
YJL129C::chr00_14	-0.638188	6.97602	0.00717292	0.117524	YJL129C	TRK1	FF|FT	6.92575	7.36142	7.42762	6.60502	6.45499	6.77307
YDR151C::chr4_5	0.485335	7.97647	0.00716673	0.117524	YDR151C	CTH1	FT	7.92787	7.75874	7.40364	8.07233	8.41146	8.08626
YNL200C::chr14_2	0.84189	6.56504	0.00715726	0.117524	YNL200C	YNL200C	FT	5.82169	6.1038	6.27769	7.02982	6.70133	7.01036
YGL214W::chr7_3/chr00_12	0.752059	6.67817	0.00723911	0.118253	YGL214W	YGL214W	na	6.32687	6.30791	6.11264	6.88653	7.05537	7.06512
YOL029C::chr15_5	-0.587782	7.02447	0.00730777	0.118851	YOL029C	YOL029C	na	7.25367	7.15784	7.42978	6.82693	6.61116	6.63799
YMR096W::chr00_9	0.938666	5.91957	0.00731927	0.118851	YMR096W	SNZ1	FT	5.08872	5.42466	5.56261	6.06161	6.39238	6.45652
YDL007W::chr4_1	0.75863	6.81637	0.00735721	0.119113	YDL007W	RPT2	FT	6.52563	6.04322	6.5362	7.39746	6.67729	7.25233
YGR115C::chr7_4	1.24319	5.68841	0.00749854	0.121042	YGR115C	YGR115C	FF	4.45775	5.51277	4.61783	5.17187	6.71713	6.28257
YER087W::chr5_3	0.443814	8.17647	0.00754552	0.121441	YER087W	AIM10	FT	7.8875	7.87741	8.03679	8.07336	8.61497	8.40772
YPL268W::chr00_15	-0.894699	5.93349	0.00790657	0.12396	YPL268W	NA	NA	6.31618	6.24381	6.34793	5.27895	5.47433	5.47019
YNL275W::chr14_1	0.379618	8.36717	0.00787441	0.12396	YNL275W	BOR1	FT	8.1728	8.12879	8.1887	8.38784	8.60013	8.63324
YOR047C::chr15_1	0.380473	8.46088	0.00774002	0.12396	YOR047C	STD1	FT	8.1529	8.34171	8.26874	8.54333	8.76411	8.5995
YPL184C::chr16_2	0.410993	8.25282	0.00787787	0.12396	YPL184C	MRN1	FT	8.02191	8.10643	7.96112	8.20421	8.62757	8.46993
YNR019W::chr14_4	0.428341	8.14188	0.00786405	0.12396	YNR019W	ARE2	FT	7.81592	7.71297	8.16295	8.25575	8.3919	8.3682
YIL170W::chr9_2	0.450242	7.92391	0.00780113	0.12396	YIL170W	HXT12	na	7.88509	7.63925	7.49005	7.97465	8.20139	8.20514
YMR054W::chr00_5	0.460201	7.89973	0.00784313	0.12396	YMR054W	STV1	FT	7.50821	7.86529	7.54789	7.97519	8.04268	8.29494
YIL021W::chr9_1	0.886765	6.49217	0.00786081	0.12396	YIL021W	RPB3	FF|FT	6.006	6.26011	5.60147	6.64423	7.02712	6.90862
YOR121C::chr15_2	0.926559	6.21085	0.00789573	0.12396	YOR121C	YOR121C	na	5.40361	5.82276	5.75068	6.81102	6.73277	6.16715
YGR223C::chr00_2	0.801604	6.85243	0.00797639	0.124697	YGR223C	HSV2	FT	6.73551	5.58846	6.61617	7.22993	7.14281	7.21407
YNL156C::chr14_2	0.577209	7.21204	0.00808458	0.126027	YNL156C	NA	NA	6.63582	7.19827	6.78097	7.39992	7.49649	7.51405
YML026C::chr13_2	0.511259	7.40157	0.00837971	0.130256	YML026C	RPS18B	FT	7.23676	6.91193	7.19715	7.52746	7.71294	7.65495
YIR009W::chr9_2	-0.635897	6.90249	0.00843098	0.130653	YIR009W	MSL1	FT	7.28143	7.2067	7.04758	6.5574	6.2957	6.74383
YML024W::chr13_2	0.916288	6.39801	0.00845315	0.130653	YML024W	RPS17A	FT	5.93787	5.7422	5.90776	7.17362	6.73665	6.29362
YBR047W::chr2_2	-0.519845	7.48417	0.0086279	0.132977	YBR047W	FMP23	FT	7.54226	7.6718	7.91481	7.41942	7.09824	7.04128
YDR341C::chr4_7	-0.764233	6.76535	0.00865805	0.132986	YDR341C	YDR341C	FT	6.90449	7.29407	7.04899	6.69044	6.27983	5.89463
YPR046W::chr16_4	-0.610038	7.08962	0.00867935	0.132986	YPR046W	MCM16	FT	7.28509	7.58669	7.17026	6.5127	6.69336	7.0014
YJL174W::chr00_14	-0.530691	7.28922	0.00870164	0.132986	YJL174W	KRE9	FT	7.42605	7.67528	7.46709	7.05394	6.80849	7.10539
YLR280C::chr12_4	-0.446685	8.18278	0.00878591	0.133526	YLR280C	YLR280C	na	8.45624	8.26823	8.43286	8.10883	7.56359	8.07989
YOR072W::chr15_1	0.526145	7.72155	0.00877576	0.133526	YOR072W	YOR072W	FF	7.37371	7.50213	7.42004	7.5394	7.96041	8.28759
YER131W::chr00_5	0.829656	6.41994	0.00891412	0.135098	YER131W	RPS26B	FT	5.98814	5.98839	5.85406	6.61351	6.83408	6.86484
YKL006W::chr11_1	1.24901	4.97905	0.00896109	0.135434	YKL006W	RPL14A	FT	4.49615	4.60789	3.16037	5.30015	4.85707	6.00182
YNR024W::chr14_4	0.414016	7.92594	0.00900754	0.13576	YNR024W	MPP6	FT	7.69179	7.81339	7.59583	8.20842	8.12643	8.00791
YDR132C::chr4_4	0.508496	7.4844	0.0091244	0.136391	YDR132C	YDR132C	FT	7.36509	7.13025	7.11225	7.80955	7.84468	7.45949
YGR034W::chr7_4	0.81861	6.50718	0.00911367	0.136391	YGR034W	RPL26B	FT	6.0497	6.18163	5.86687	6.92797	6.91853	6.71398
YML063W::chr13_1b	0.916881	6.31727	0.009096	0.136391	YML063W	RPS1B	FT	5.40361	6.10122	5.76444	6.36965	6.7132	6.9673
YHR200W::chr8_3	0.534318	7.28224	0.00922056	0.137077	YHR200W	RPN10	FT	7.12068	7.08523	6.73103	7.45765	7.62142	7.48703
YNR069C::chr00_15	0.775791	6.62173	0.0091988	0.137077	YNR069C	BSC5	na	6.35849	5.94298	6.21141	7.06842	6.90479	6.88446
YDR116C::chr4_4	-1.16182	5.62317	0.00937328	0.137745	YDR116C	MRPL1	FT	5.82169	6.48471	5.80163	5.6197	4.10702	4.53487
YIR032C::chr00_17b	-0.611521	7.31685	0.0093917	0.137745	YIR032C	DAL3	FT	7.81465	7.13909	7.72198	6.83179	6.77868	7.26549
YBR152W::chr2_3	0.452901	7.75103	0.0093387	0.137745	YBR152W	SPP381	FT	7.3891	7.62764	7.48901	7.9175	7.80085	8.13622
YBR224W::chr2_4	0.453074	8.0648	0.00935544	0.137745	YBR224W	YBR224W	na	7.9534	7.7726	7.72374	8.3866	8.45452	7.92032
YOR096W::chr00_8	1.87058	4.40796	0.00931574	0.137745	YOR096W	RPS7A	FT	4.24868	2.73935	1.45797	3.09786	5.87739	5.17589
YML087C::chr13_1b	0.447843	7.72889	0.00943838	0.138058	YML087C	AIM33	FT	7.46691	7.58115	7.40364	7.81139	8.12199	7.85345
YLR150W::chr12_3	0.386151	8.69799	0.00952507	0.138954	YLR150W	STM1	FT	8.49548	8.30852	8.65092	8.94904	8.7138	8.95485
YBR123C::chr2_3	0.59588	7.30344	0.00957048	0.139244	YBR123C	TFC1	FT	6.5623	6.97674	7.2869	7.54311	7.78219	7.35436
YNL189W::chr14_2	-0.76503	6.76601	0.00965571	0.14011	YNL189W	SRP1	FT	6.71666	7.0522	7.42112	6.55593	5.93258	6.41327
YKL139W::chr00_14	-2.60091	2.92528	0.00971029	0.140362	YKL139W	CTK1	FT	0.86097	2.15844	4.8868	-1.6218	-0.156288	2.2708
YJL112W::chr10_2	-0.417036	8.06561	0.00972449	0.140362	YJL112W	MDV1	FT	8.16388	8.34934	8.2499	7.59834	7.92001	7.97968
YHR136C::chr8_2	-0.594609	7.2677	0.00979781	0.140676	YHR136C	SPL2	na	7.27959	7.70534	7.57255	6.52776	7.0366	7.17676
YGR022C::chr7_3/chr00_12	0.492353	7.54656	0.00978825	0.140676	YGR022C	YGR022C	na	7.45396	7.29407	7.06298	7.83155	7.57881	7.87935
YMR030W::chr13_2	-1.15928	5.0631	0.00985214	0.140744	YMR030W	RSF1	FT	5.21691	5.94298	5.22712	5.01406	3.90106	3.72305
YCL062W::chr3_1	-0.432821	8.18404	0.00985414	0.140744	YCL062W	NA	NA	8.40585	8.4111	8.3296	8.08765	8.11753	7.58472
YML081W::chr13_1b	-0.940567	5.27773	0.00988638	0.140836	YML081W	TDA9	FT	5.72797	5.77172	5.45639	4.60101	4.84273	4.71004
YBR013C::chr2_2	-0.375395	8.19257	0.00999306	0.141985	YBR013C	YBR013C	na	8.22995	8.38533	8.47271	8.01152	7.99809	7.96363
YDL188C::chr4_2	-1.198	5.12684	0.0100259	0.142056	YDL188C	PPH22	FT	5.18591	5.85377	5.6243	5.04787	4.28723	3.26516
YCR017C::chr3_1	-0.412836	8.27531	0.0100616	0.142056	YCR017C	CWH43	FT	8.51119	8.48821	8.39742	8.26431	7.74413	8.0947
YPR133C::chr16_5	0.874618	6.75196	0.0100762	0.142056	YPR133C	SPN1	FF|FT	6.09211	6.31461	6.31791	7.67741	7.07697	6.26771
YHL031C::chr8_1	0.404222	8.30838	0.01047	0.147228	YHL031C	GOS1	FF|FT	7.9267	8.18534	8.14859	8.71985	8.36832	8.36558
YMR122C::chr00_9	-0.89077	5.88314	0.0105454	0.147395	YMR122C	YMR122C	na	6.33396	6.18163	6.23384	5.65851	5.20968	5.14369
YML077W::chr00_11	-0.697232	6.96632	0.0105735	0.147395	YML077W	BET5	FT	7.04497	7.17267	7.53991	6.23855	6.30096	7.03471
YBR027C::chr2_2	-0.563008	7.08387	0.01059	0.147395	YBR027C	YBR027C	na	7.20619	7.50213	7.27734	6.88419	6.55071	6.84994
YDR055W::chr4_4	-0.426916	8.20926	0.0105158	0.147395	YDR055W	PST1	FT	8.28125	8.33842	8.57631	7.68146	8.07677	8.14132
YNL057W::chr14_3	-0.573641	7.57307	0.0106849	0.148275	YNL057W	YNL057W	na	7.73258	8.11414	7.58521	6.86536	7.19453	7.61293
YKR094C::chr00_15	0.754841	6.73322	0.0107075	0.148275	YKR094C	RPL40B	FT	6.47204	6.42609	5.97144	6.82449	7.42371	6.85989
YKR065C::chr11_3	0.641698	6.88275	0.0107797	0.148896	YKR065C	PAM17	FT	6.42967	6.36714	6.74671	6.97266	7.06467	7.42305
YPR087W::chr16_4	0.559515	7.46751	0.0108851	0.149973	YPR087W	VPS69	na	7.30145	7.2067	6.94858	7.27791	8.01896	7.77283
YNL309W::chr14_1	0.355671	10.969	0.0109188	0.150057	YNL309W	NA	NA	10.7831	10.8581	10.694	10.9584	11.2065	11.2276
YMR079W::chr00_6	-0.564328	6.98822	0.011148	0.151679	YMR079W	SEC14	FT	7.31941	7.14537	7.24825	6.80362	6.7053	6.49533
YLR296W::chr12_4	-0.533827	7.58562	0.0111446	0.151679	YLR296W	YLR296W	na	7.90188	7.74392	7.82818	7.64878	7.24719	6.86484
YNL222W::chr14_2	0.484893	7.44848	0.0111183	0.151679	YNL222W	SSU72	FT	7.11863	7.22579	7.20474	7.49796	7.62562	7.86213
YPR077C::chr16_4	0.571267	7.36245	0.0110786	0.151679	YPR077C	YPR077C	na	7.11452	6.85942	7.15206	7.99645	7.33687	7.4197
YOR083W::chr15_1	0.366215	8.89353	0.0113019	0.152197	YOR083W	WHI5	FT	8.75704	8.67428	8.66107	9.03452	9.25506	8.88045
YJL009W::chr00_13	0.424657	7.7083	0.0112736	0.152197	YJL009W	YJL009W	na	7.47974	7.51964	7.43625	7.80708	7.86433	8.03121
YFL010C::chr00_17a	0.448326	7.66367	0.0112226	0.152197	YFL010C	WWM1	FT	7.50821	7.36034	7.38928	7.68415	8.05205	7.8522
YBR266C::chr2_4	0.538792	7.29219	0.011307	0.152197	YBR266C	SLM6	na	7.1042	6.84715	7.02775	7.68549	7.20858	7.65638
YGL031C::chr7_1	0.932595	6.1808	0.0113255	0.152197	YGL031C	RPL24A	FT	5.26219	5.78465	5.80829	6.22937	7.03345	6.32627
YFL055W::chr6_1	-0.4697	7.67158	0.011456	0.153372	YFL055W	AGP3	FT	8.00537	7.88868	7.74819	7.1803	7.6464	7.38912
YGR233C::chr00_2	0.426848	7.74015	0.0114691	0.153372	YGR233C	PHO81	FT	7.36509	7.63658	7.51265	7.88338	7.88371	8.03779
YLR438C-A::chr00_4	-0.585718	7.79153	0.0115489	0.15406	YLR438C-A	LSM3	FT	8.30489	7.77097	8.03466	7.28501	7.01439	7.93804
YHL035C::chr8_1	0.383448	8.36426	0.0117736	0.156085	YHL035C	VMR1	FT	8.12458	8.09285	8.25418	8.44089	8.39927	8.75948
YPL239W::chr16_1	0.386327	8.52291	0.0117468	0.156085	YPL239W	YAR1	FT	8.14889	8.57264	8.18614	8.729	8.66676	8.71085
YPL129W::chr16_2	0.561083	7.01922	0.0117865	0.156085	YPL129W	NA	NA	6.74351	6.82541	6.54619	7.07459	7.36222	7.36138
YLR307W::chr12_4	-1.12	4.15241	0.0118751	0.156878	YLR307W	CDA1	FT	3.98621	4.92062	4.62539	3.69678	2.66499	3.70109
YHR161C::chr8_3	-0.505794	7.45029	0.0121226	0.15976	YHR161C	YAP1801	FT	7.71775	7.50604	7.79588	7.00422	7.0366	7.43641
YPR015C::chr16_4	-0.433217	7.69596	0.0121834	0.159789	YPR015C	YPR015C	na	7.95685	7.99681	7.71402	7.51694	7.35213	7.50457
YDL151C::chr4_2	0.813342	6.31439	0.0121789	0.159789	YDL151C	BUD30	na	5.97006	5.88111	5.68345	6.65797	6.78619	6.53311
YNR005C::chr14_4	-1.31775	2.29964	0.0122475	0.159861	YNR005C	YNR005C	na	2.62388	2.65736	2.80842	1.87854	1.67352	-0.259021
YBR019C::chr2_2	-0.563033	7.58577	0.0122291	0.159861	YBR019C	GAL10	FT	7.90783	7.67354	7.9202	7.67336	6.74438	7.24476
YML067C::chr00_12	-0.633268	6.86193	0.0123831	0.161027	YML067C	ERV41	FT	6.93277	6.99771	7.43302	6.5471	6.59415	6.36869
YPL179W::chr16_2	0.378164	8.3556	0.0123958	0.161027	YPL179W	PPQ1	FT	8.07997	8.10708	8.2639	8.31725	8.57216	8.68381
YER088C::chr00_8	-0.728203	7.01406	0.01253	0.161235	YER088C	DOT6	FT	7.05358	7.61049	7.26287	7.13285	5.97263	6.43672
YOR185C::chr15_2	-0.43797	7.71232	0.0125135	0.161235	YOR185C	GSP2	FT	7.84968	7.84768	8.03039	7.28943	7.4873	7.63047
YHR064C::chr00_8	0.484805	7.55122	0.0125129	0.161235	YHR064C	SSZ1	FT	7.29964	7.01565	7.50447	7.60899	7.91145	7.78332
YDL003W::chr4_1	0.689509	7.4541	0.0124663	0.161235	YDL003W	MCD1	FT	7.13292	7.31092	6.68654	8.2444	7.04288	7.72737
YGR058W::chr7_4	-0.600793	7.16306	0.0127452	0.162188	YGR058W	PEF1	FT	7.19261	7.69852	7.34645	7.19263	6.63632	6.55777
YDR287W::chr4_6	-0.493936	7.53752	0.0126517	0.162188	YDR287W	INM2	FT	7.72989	7.78713	7.76626	7.38842	6.8734	7.46276
YIR024C::chr00_3	-0.474276	7.38504	0.0126706	0.162188	YIR024C	YIR024C	FT	7.58892	7.6622	7.5469	7.19074	6.9722	7.19848
YDR536W::chr00_2	-0.405949	7.85519	0.0127527	0.162188	YDR536W	STL1	FT	8.00314	8.15703	7.95588	7.54311	7.73445	7.62756
YNR006W::chr14_4	0.397492	8.32804	0.0127098	0.162188	YNR006W	VPS27	FF|FT	7.98525	8.03924	8.29801	8.29851	8.51001	8.70258
YGL110C::chr7_2	0.580836	6.99306	0.0128129	0.162575	YGL110C	CUE3	na	6.33749	6.92804	6.68473	7.31916	7.24991	7.18469
YDR328C::chr4_6	0.484782	8.30904	0.0128791	0.162854	YDR328C	SKP1	FT	7.91965	8.36449	7.78495	8.12624	8.72849	8.66833
YJL136C::chr00_14	0.980119	5.77517	0.0128946	0.162854	YJL136C	RPS21B	FT	5.45651	5.11231	4.98412	6.67024	6.04329	5.6064
YJR130C::chr10_4	-1.1749	3.56102	0.0130977	0.164656	YJR130C	STR2	FT	3.59609	4.33655	3.88234	2.8899	1.67352	3.32383
YIL116W::chr9_2	0.507005	7.46442	0.0130965	0.164656	YIL116W	HIS5	FT	7.34769	7.04146	7.15728	7.3818	7.93191	7.72329
YMR142C::chr00_8	1.43568	4.60804	0.0132144	0.165742	YMR142C	RPL13B	FT	3.89333	3.93406	3.318	4.72635	6.16928	3.38021
YCR024C-A::chr00_1	-1.29297	4.53358	0.0133875	0.167528	YCR024C-A	PMP1	FT	5.17016	4.73989	5.11879	2.12017	4.26589	4.0701
YMR270C::chr13_5	-0.571988	7.54878	0.0134406	0.167808	YMR270C	RRN9	FT	7.59925	8.16879	7.55583	6.90279	7.58528	7.13231
YLR249W::chr12_4	0.519968	7.12173	0.0135858	0.168848	YLR249W	YEF3	FT	6.83875	6.84406	6.8276	7.50254	7.25533	7.29511
YFR032C-A::chr00_2	0.726223	6.63155	0.0135826	0.168848	YFR032C-A	RPL29	FT	6.40633	6.06458	6.17322	7.08175	6.89093	6.85492
YLR037C::chr00_8	-1.17915	4.24231	0.0136845	0.169688	YLR037C	PAU23	FT	4.00409	4.84856	4.99583	3.22152	4.17726	2.81158
YOR270C::chr00_17b	0.572321	7.20266	0.0139752	0.1729	YOR270C	VPH1	FT	6.47204	6.82228	7.25436	7.43946	7.37722	7.55442
YNL326C::chr14_1	0.432318	7.88405	0.0140293	0.173176	YNL326C	PFA3	FT	7.65831	7.62584	7.66534	7.77084	8.32127	8.11041
YJL096W::chr10_2	-0.440563	7.6945	0.014435	0.177782	YJL096W	MRPL49	FT	8.03719	7.93508	7.69708	7.59262	7.25803	7.48863
YHR084W::chr8_2	-0.525672	7.3937	0.0146289	0.179764	YHR084W	NA	NA	7.96828	7.38178	7.47234	7.28412	7.04288	6.96038
YDR384C::chr4_7	0.470758	7.5317	0.0146925	0.18014	YDR384C	ATO3	FT	7.18283	7.18248	7.44589	7.89504	7.48037	7.8258
YGL262W::chr7_3	-0.443684	7.66933	0.0148458	0.181612	YGL262W	YGL262W	na	7.88509	7.74888	7.9745	7.52821	7.15156	7.56358
YNL299W::chr14_1	-0.552434	7.65191	0.0149451	0.18209	YNL299W	TRF5	FT	7.7096	7.89986	8.06695	7.76895	6.81217	7.2896
YPL042C::chr16_3	0.39839	8.13819	0.0149517	0.18209	YPL042C	SSN3	FT	7.83227	8.02976	7.90397	8.34557	8.04737	8.5319
YMR070W::chr00_6	0.483243	7.79732	0.0150148	0.182452	YMR070W	MOT3	FT	7.43101	7.76201	7.37701	7.61394	8.15427	8.21776
YBR080C::chr00_16a	-0.501771	7.35244	0.0151273	0.183411	YBR080C	SEC18	FT	7.51134	7.65254	7.56961	7.2912	6.75207	7.12615
YOR200W::chr15_3	0.450008	7.63152	0.0152248	0.184183	YOR200W	YOR200W	na	7.52534	7.23994	7.38705	8.05425	7.71884	7.70685
YFL018W-A::chr6_1	-0.539666	6.96761	0.0154475	0.186464	YFL018W-A	NA	NA	7.13495	7.23994	7.2458	6.54414	6.67729	6.77833
YDR046C::chr4_3	-0.492309	7.32217	0.0154846	0.186499	YDR046C	BAP3	FT	7.56653	7.3892	7.66534	7.12495	6.81951	7.18073
YLR112W::chr12_2	-0.548005	7.03783	0.0155842	0.187284	YLR112W	YLR112W	na	7.2574	7.38709	7.19334	6.44929	6.78619	6.93238
YBR112C::chr00_16a	-0.471207	7.38493	0.0158088	0.18915	YBR112C	NA	NA	7.69592	7.55119	7.5459	7.26808	6.90824	7.17477
YAR030C::chr1_1	0.383536	8.50351	0.0158062	0.18915	YAR030C	YAR030C	na	8.36579	8.14329	8.3746	8.53553	8.52917	8.94086
YOL111C::chr00_6	-0.495293	7.46129	0.0159535	0.190365	YOL111C	MDY2	FT	7.83102	7.69082	7.5157	7.09596	7.47806	6.94878
YPL124W::chr16_2	0.42424	8.06735	0.0160053	0.190365	YPL124W	SPC29	FT	7.50508	7.84382	8.10192	8.14833	8.40538	8.22644
YMR182C::chr13_4	0.42762	7.97611	0.0160149	0.190365	YMR182C	RGM1	FT	7.96486	7.47347	7.75768	8.01045	8.37705	8.10937
YBR210W::chr2_4	-0.570051	7.06864	0.0161025	0.190576	YBR210W	ERV15	FT	6.9605	7.65694	7.25922	6.75327	6.66919	6.82731
YOR117W::chr15_2	0.843044	6.34924	0.016081	0.190576	YOR117W	RPT5	FF|FT	5.90017	5.89608	5.78822	7.0351	6.13439	6.79398
YKL172W::chr11_2	0.78908	6.42525	0.0161382	0.190584	YKL172W	EBP2	FT	5.66755	6.20105	6.00081	6.87716	6.58986	6.80431
YLL018C-A::chr00_4	-0.382415	7.83205	0.0165692	0.195252	YLL018C-A	COX19	FT	7.98638	7.98355	8.0537	7.60687	7.70899	7.56053
YBR049C::chr2_2	0.97338	4.32701	0.0167337	0.196765	YBR049C	REB1	FT	3.83459	4.0131	3.29922	4.93497	4.55684	4.61927
YGR082W::chr00_14	-0.92719	6.10169	0.01718	0.200715	YGR082W	TOM20	FT	5.81664	6.88366	6.54619	5.23193	5.43664	5.91385
YAL033W::chr1_1	0.35911	8.18368	0.017144	0.200715	YAL033W	POP5	FT	8.04908	7.93363	7.99069	8.18487	8.33542	8.51547
YDR080W::chr4_4	0.418452	7.87445	0.0171659	0.200715	YDR080W	VPS41	FF|FT	7.68626	7.75956	7.4859	7.79095	8.21536	8.16458
YLR045C::chr12_2	0.34078	8.5602	0.017284	0.201499	YLR045C	STU2	FT	8.36579	8.52335	8.2333	8.78551	8.73044	8.63902
YML061C::chr13_1b	0.541182	7.20674	0.017361	0.201965	YML061C	PIF1	FT	6.5623	6.80968	7.26287	7.54014	7.3797	7.42473
YJL118W::chr10_2	-0.554724	7.85862	0.017438	0.202429	YJL118W	YJL118W	na	7.75122	8.2421	8.26874	7.34828	8.03482	7.11995
YOR153W::chr15_2	0.533862	7.17105	0.0174866	0.202562	YOR153W	NA	NA	7.06428	6.53532	6.98283	7.44025	7.56359	7.21019
YBR078W::chr2_2	-1.23925	4.55066	0.017711	0.202684	YBR078W	ECM33	FF|FT	5.55076	3.70839	5.23703	3.49098	3.11017	4.41855
YKL216W::chr11_3	-1.04146	3.80321	0.017671	0.202684	YKL216W	URA1	FT	3.89333	4.38829	4.21861	3.67531	2.90468	2.54187
YKL090W::chr11_1	-0.363787	8.19536	0.0176652	0.202684	YKL090W	CUE2	na	8.25162	8.23682	8.5768	7.98231	8.04424	7.97511
YIL059C::chr9_1	0.378649	8.28343	0.0176259	0.202684	YIL059C	YIL059C	na	8.2089	7.81811	8.18358	8.34641	8.61708	8.40263
YMR228W::chr13_4	0.421062	7.64635	0.0176719	0.202684	YMR228W	MTF1	FT	7.56653	7.46646	7.20222	7.83216	7.86077	7.82707
YOR001W::chr15_1	0.481693	7.5558	0.0177633	0.202684	YOR001W	RRP6	FT	7.42106	7.39975	7.02775	7.70879	8.05205	7.51719
YDR111C::chr4_4	0.484746	7.58355	0.0177943	0.202684	YDR111C	ALT2	FT	7.3908	7.47646	7.06019	7.88045	7.45938	8.01238
YNL061W::chr00_16b	0.757862	6.59717	0.0177366	0.202684	YNL061W	NOP2	FT	5.71717	6.26242	6.42578	6.73263	6.89788	7.11995
YDR475C::chr4_8	0.530763	7.28035	0.0178353	0.202727	YDR475C	JIP4	na	6.95592	6.59892	7.32223	7.5637	7.41405	7.57419
YDR024W::chr4_3	0.809238	6.63246	0.0178796	0.202809	YDR024W	FYV1	na	6.5132	6.30118	5.51863	7.19074	6.59842	7.07369
YLR235C::chr12_4	-0.473765	7.41061	0.017935	0.203015	YLR235C	NA	NA	7.68765	7.48639	7.69169	7.09494	7.38713	6.94177
YIR029W::chr00_3	-0.47535	7.30103	0.0180638	0.203487	YIR029W	DAL2	na	7.64127	7.47047	7.4287	7.0797	7.1689	6.85741
YCL040W::chr3_1	-0.33419	8.96536	0.0180531	0.203487	YCL040W	GLK1	FT	9.10752	9.12329	9.13531	8.93782	8.80813	8.59504
YPL146C::chr00_11	0.547484	6.94917	0.0180885	0.203487	YPL146C	NOP53	FT	6.5623	6.49458	6.85841	7.24093	7.26342	7.07369
YLR111W::chr12_2	0.501185	7.19967	0.0183737	0.206269	YLR111W	YLR111W	FF	7.16506	6.69622	6.8807	7.44502	7.48269	7.34907
YHR183W::chr8_3	-0.475533	7.6701	0.0186318	0.208527	YHR183W	GND1	FT	7.80448	7.79992	8.03891	7.48259	7.67905	6.98786
YDR437W::chr4_8	0.624329	7.07536	0.0186512	0.208527	YDR437W	GPI19	FT	6.38943	6.65984	7.0546	7.03088	7.77843	7.1405
YPL175W::chr16_2	0.397428	8.38984	0.0187767	0.2095	YPL175W	SPT14	FT	8.27114	8.1045	8.14793	8.26835	8.88447	8.50679
YLR264W::chr12_4	0.526722	7.19646	0.0189015	0.210462	YLR264W	RPS28B	FT	6.93975	6.71492	7.04899	7.61957	7.06467	7.54982
YML053C::chr13_1b	-0.587557	6.99978	0.0193088	0.214559	YML053C	YML053C	FT	7.22727	7.40813	7.1283	6.51875	7.07697	6.32268
YER093C::chr00_8	-0.98228	5.0474	0.0193951	0.21508	YER093C	TSC11	FT	4.94802	5.7782	5.45215	4.9259	4.32897	3.88767
YPL208W::chr16_1	-0.394473	8.07078	0.0195747	0.216632	YPL208W	RKM1	FT	8.03284	8.44966	8.245	7.86453	7.65258	8.03121
YJL071W::chr10_2	0.494878	7.55358	0.0196579	0.217112	YJL071W	ARG2	FT	7.20426	7.3353	7.30703	7.47173	7.57231	8.1855
YER154W::chr00_5	-0.588453	7.2874	0.0198181	0.217561	YER154W	OXA1	FT	7.32653	7.5417	7.74472	6.48983	6.79738	7.43308
YPR017C::chr16_4	0.557991	7.81402	0.01979	0.217561	YPR017C	DSS4	FT	7.57254	7.74723	7.13494	8.56063	7.74413	7.71372
YBR171W::chr2_3	0.564802	6.93818	0.0197995	0.217561	YBR171W	SEC66	FF|FT	6.60393	6.5879	6.68473	7.47872	7.14573	6.87958
YJL082W::chr10_2	0.609621	6.77501	0.0199169	0.218206	YJL082W	IML2	FT	6.52254	6.35201	6.4301	7.14462	7.13988	6.82984
YOR113W::chr15_2	0.794619	6.23505	0.020015	0.218841	YOR113W	AZF1	FT	5.85655	5.78143	5.70144	6.45717	6.25839	6.92529
YOL148C::chr00_18	0.84878	6.41857	0.0200895	0.219217	YOL148C	NA	NA	6.05399	5.48927	6.17064	6.43179	7.24173	6.53932
YDL141W::chr4_2	-0.517615	7.15058	0.0201598	0.219545	YDL141W	BPL1	FT	7.38228	7.5206	7.23224	7.14754	6.7559	6.6322
YHL012W::chr8_1	0.319958	8.45103	0.0202773	0.219947	YHL012W	YHL012W	na	8.33168	8.20471	8.3045	8.54555	8.65039	8.6069
YJR067C::chr00_12	0.528919	7.03553	0.0202478	0.219947	YJR067C	YAE1	FT	6.95821	6.48471	6.75707	7.19546	7.44285	7.17078
YKL161C::chr11_2	-0.573646	7.03679	0.0204804	0.221519	YKL161C	KDX1	FT	7.05787	7.49034	7.29166	7.02346	6.74052	6.28995
YML014W::chr13_2	-0.37571	8.00182	0.0205035	0.221519	YML014W	TRM9	FT	8.19923	8.08242	8.2407	7.87928	7.93191	7.56205
YKL096W-A::chr00_14	-0.849738	6.32691	0.0207589	0.223836	YKL096W-A	CWP2	FT	6.46883	6.87613	6.67383	5.19091	5.90525	6.22986
YPL265W::chr16_1	0.794607	6.37492	0.0210344	0.226358	YPL265W	DIP5	FT	5.83673	6.20826	5.66888	6.34266	6.99182	6.75187
YDR156W::chr4_5	-0.362681	8.36954	0.0210951	0.226564	YDR156W	RPA14	FT	8.54288	8.57171	8.49713	7.89909	8.19857	8.39067
YBR178W::chr2_4	-0.326191	8.83618	0.0211989	0.227232	YBR178W	YBR178W	na	8.93942	9.0425	8.98251	8.52206	8.62129	8.82948
YNL034W::chr14_4	-0.633353	6.70181	0.0214726	0.229714	YNL034W	YNL034W	na	7.06641	7.08262	6.76736	6.32036	6.38745	6.32986
YJL057C::chr10_2	-1.06724	3.30689	0.0216519	0.230278	YJL057C	IKS1	FT	3.52357	4.05639	3.35486	2.99763	1.53772	2.81158
YOL016C::chr00_8	-0.443958	7.51402	0.021595	0.230278	YOL016C	CMK2	FT	7.8983	7.57278	7.65798	7.06842	7.45468	7.27481
YOR208W::chr15_3	0.47683	7.43363	0.0216404	0.230278	YOR208W	PTP2	FT	6.9021	7.09305	7.46603	7.53865	7.57664	7.82199
YMR189W::chr13_4	0.433354	7.57759	0.0217893	0.231289	YMR189W	GCV2	FT	7.3925	7.53789	7.0588	7.77842	7.83566	7.71372
YJL148W::chr10_1	-0.574148	7.15854	0.0219309	0.232339	YJL148W	RPA34	FT	7.54685	6.82697	7.72198	6.71433	6.98857	6.80689
YBL097W::chr2_2	-0.485857	7.19195	0.0220608	0.233263	YBL097W	BRN1	FT	7.54532	7.25744	7.41677	6.84387	7.13401	6.77833
YOL096C::chr00_6	-0.940301	6.54746	0.0223452	0.235786	YOL096C	COQ3	FT	6.5892	7.43092	6.61807	5.26824	5.71372	6.65237
YGL244W::chr7_3	0.431139	7.83677	0.0223859	0.235786	YGL244W	RTF1	FF|FT	7.61824	7.48441	7.70066	8.06977	8.30437	7.66208
YLL029W::chr12_1	-0.479623	7.90787	0.0225481	0.237038	YLL029W	FRA1	FT	7.8887	8.00719	8.42259	7.49948	8.02533	7.32594
YER107C::chr00_5	0.590736	7.27914	0.0225953	0.237077	YER107C	GLE2	FF|FT	7.39927	6.38847	6.89953	7.77653	7.51243	7.29511
YGL136C::chr7_2	-1.14307	4.42732	0.0227848	0.238444	YGL136C	MRM2	FT	5.09707	5.02237	4.39707	2.4074	4.26589	3.98176
YGR102C::chr7_4	-0.529713	7.27728	0.022813	0.238444	YGR102C	GTF1	FT	7.46368	7.81339	7.20095	7.22347	7.02712	6.64087
YJR001W::chr00_13	-0.423432	7.63646	0.0228749	0.238633	YJR001W	AVT1	FT	7.6298	7.94592	7.89383	7.31656	7.26073	7.61734
YEL011W::chr00_8	-0.548342	7.12266	0.0229767	0.239239	YEL011W	GLC3	FT	7.12068	7.7214	7.178	6.95049	6.92535	6.54549
YMR179W::chr13_4	-0.367114	7.91422	0.0231059	0.239997	YMR179W	SPT21	FT	8.24506	7.91905	8.07249	7.79157	7.67905	7.67481
YER141W::chr00_5	0.496473	7.60143	0.0231376	0.239997	YER141W	COX15	FT	7.52843	7.05887	7.36802	7.86572	8.13528	7.38568
YGR016W::chr7_3	-0.456325	7.65011	0.0235996	0.243401	YGR016W	NA	NA	7.91493	7.85995	7.7942	6.96383	7.63812	7.52659
YDR469W::chr4_8	0.465933	7.49218	0.023579	0.243401	YDR469W	SDC1	FT	7.46207	7.07474	7.15467	7.86097	7.38218	7.81817
YGL007W::chr7_1	0.468294	7.66173	0.0235381	0.243401	YGL007W	BRP1	FF	7.25554	7.38071	7.56667	7.48645	7.82658	8.22355
YHR030C::chr8_1	-0.812822	7.44531	0.0236838	0.243809	YHR030C	SLT2	FF|FT	7.81338	8.06199	7.4287	7.67809	5.65749	6.92766
YGR220C::chr00_2	0.382339	8.27213	0.0237571	0.244104	YGR220C	MRPL9	FT	8.24035	8.13006	7.79672	8.45395	8.64833	8.21583
YOL028C::chr15_5	-0.501894	7.34653	0.0238884	0.244991	YOL028C	YAP7	FT	7.44744	7.48738	7.76198	7.00852	6.71713	7.40109
YLL020C::chr12_1	-0.454495	7.43741	0.0239741	0.245034	YLL020C	YLL020C	na	7.38057	7.84999	7.66074	7.12297	7.08003	7.35084
YOR050C::chr15_1	-0.36658	8.3035	0.0239825	0.245034	YOR050C	YOR050C	na	8.31835	8.6185	8.46535	7.82973	8.24565	8.21583
YPL211W::chr16_1	0.365309	7.90149	0.0241649	0.246248	YPL211W	NIP7	FT	7.6298	7.74143	7.74299	7.96362	7.98183	8.25121
YDL061C::chr4_1	0.779443	6.18665	0.0241915	0.246248	YDL061C	RPS29B	FT	5.71174	5.99397	5.46906	6.76729	6.51046	6.22986
YNL158W::chr14_2	0.481721	7.28095	0.024261	0.246495	YNL158W	PGA1	FT	7.14707	7.03065	6.86641	7.72847	7.20578	7.51089
YCL002C::chr3_1	-0.388555	7.76087	0.0244065	0.246897	YCL002C	YCL002C	na	7.93604	7.83531	8.03962	7.47251	7.73833	7.42808
YDR442W::chr4_8	0.385197	7.69925	0.0243877	0.246897	YDR442W	YDR442W	na	7.36855	7.59956	7.49728	7.80214	8.01258	7.81178
YDR112W::chr4_4	0.486754	7.2621	0.0244363	0.246897	YDR112W	IRC2	na	7.04065	7.21866	6.67929	7.39253	7.65258	7.39255
YHR177W::chr8_3	-0.428715	7.81463	0.0245977	0.248068	YHR177W	YHR177W	na	8.1133	7.93798	7.9745	7.1784	7.6931	7.80793
YDR264C::chr4_6	-0.689151	6.53009	0.0246739	0.248378	YDR264C	AKR1	FF|FT	6.82875	6.77932	6.87436	6.29419	6.09259	6.01078
YJL170C::chr10_1	-0.372258	7.78105	0.0248254	0.248984	YJL170C	ASG7	FT	7.85339	7.96237	8.03537	7.50101	7.6931	7.5452
YKL041W::chr11_1	0.473475	7.13106	0.0247872	0.248984	YKL041W	VPS24	FT	6.87564	6.88065	6.86322	7.32434	7.19171	7.50457
YBR239C::chr2_4	-0.418299	7.67963	0.0250053	0.250072	YBR239C	ERT1	FT	7.73525	7.92927	7.94156	7.72391	7.21137	7.36662
YBR173C::chr2_4	0.45197	7.76529	0.0250255	0.250072	YBR173C	UMP1	FT	7.36163	7.73145	7.4384	7.54237	8.20139	8.09786
YJR127C::chr10_4	0.43411	7.86961	0.0251193	0.250092	YJR127C	RSF2	FT	7.90545	7.5206	7.4384	7.96638	7.83203	8.35507
YKL155C::chr11_2	0.449478	7.4493	0.0251153	0.250092	YKL155C	RSM22	FT	7.34067	6.93531	7.30938	7.72717	7.45703	7.75828
YGR065C::chr7_4	-0.558591	7.37783	0.0252614	0.25105	YGR065C	VHT1	FT	7.68071	7.66308	7.53289	7.01066	7.54157	6.46306
YJL181W::chr10_1	-1.13682	3.34186	0.0253669	0.251288	YJL181W	YJL181W	na	3.4472	4.30099	3.18104	3.25085	1.38779	2.43947
YIL017C::chr9_1	0.443945	7.92414	0.0254236	0.251288	YIL017C	VID28	FT	7.91965	7.62314	7.47443	7.83518	8.48715	7.98424
YDR312W::chr4_6	0.660569	6.78714	0.0253818	0.251288	YDR312W	SSF2	FT	6.37576	6.23912	6.60856	7.54607	6.72106	6.80174
YOR325W::chr15_4	0.731554	6.46125	0.025901	0.255544	YOR325W	YOR325W	na	6.20463	5.92557	6.00081	6.82205	7.01439	6.44666
YMR225C::chr13_4	0.466145	7.82707	0.0260448	0.256499	YMR225C	MRPL44	FT	7.56352	7.59589	7.56372	8.44248	7.55262	7.97968
YKR045C::chr11_3	-0.68053	6.81925	0.026266	0.258211	YKR045C	YKR045C	na	6.89493	7.62404	6.63315	6.58645	6.04955	6.59397
YIL111W::chr9_2	0.412704	7.80245	0.0263848	0.258913	YIL111W	COX5B	FT	7.5904	7.25511	7.83717	8.07746	8.03482	7.85593
YBR007C::chr2_2	-0.400549	8.03156	0.0264568	0.259153	YBR007C	DSF2	FF	8.1589	8.26535	8.219	7.5327	8.15862	7.68883
YHR039C-B::chr00_3	-0.575033	6.90503	0.0265089	0.259198	YHR039C-B	NA	NA	7.077	7.1739	7.22355	6.74041	6.82317	6.08474
YDR101C::chr4_4	0.560042	6.90384	0.0266487	0.260099	YDR101C	ARX1	FT	6.26148	6.79698	6.66835	7.29032	6.88394	7.25044
YGL034C::chr7_1	-0.436885	7.6338	0.0266981	0.260116	YGL034C	YGL034C	na	7.56201	8.15579	7.71225	7.40318	7.28214	7.49503
YDR440W::chr4_8	0.338636	8.13546	0.0269267	0.261875	YDR440W	DOT1	FT	8.03175	7.79434	8.02683	8.23434	8.43554	8.20221
YCL013W::chr3_1	0.460183	7.4269	0.0272698	0.26474	YCL013W	NA	NA	7.51602	7.00049	6.94858	7.56881	7.63812	7.70133
YBR155W::chr2_3	0.566613	7.05867	0.0277323	0.268752	YBR155W	CNS1	na	6.93975	6.86247	6.37509	7.62588	7.33431	6.87468
YBR015C::chr2_2	-0.364385	7.90454	0.0278065	0.268993	YBR015C	MNN2	FF|FT	7.91375	8.26073	8.02182	7.66521	7.6298	7.82453
YOR379C::chr15_4	0.675309	6.57558	0.0278694	0.269125	YOR379C	YOR379C	na	6.22001	6.19137	6.18094	6.62755	7.12515	6.82731
YMR173W::chr13_4	-0.457851	7.86243	0.0279973	0.269551	YMR173W	DDR48	FT	8.1934	8.13132	7.86698	7.13874	7.96207	7.63337
YIL003W::chr9_1	0.345789	8.02348	0.028036	0.269551	YIL003W	CFD1	FT	8.0109	7.74723	7.74386	8.07285	8.25515	8.22162
YMR287C::chr13_5	0.469485	7.37692	0.0280618	0.269551	YMR287C	DSS1	FT	7.45883	6.80016	7.03202	7.54902	7.613	7.60999
YKL134C::chr11_2	-0.437797	7.53637	0.028243	0.270815	YKL134C	2016-10-01	FT	7.62258	7.92125	7.6413	7.04245	7.55702	7.25798
YBR051W::chr2_2	0.405504	7.49565	0.0285441	0.273222	YBR051W	YBR051W	na	7.3857	7.21747	7.2223	7.55123	7.83384	7.6521
YBR084C-A::chr00_16a	0.772064	6.31676	0.0286737	0.273982	YBR084C-A	RPL19A	FT	5.4303	6.29893	5.75758	6.83057	6.54186	6.54857
YIR020C::chr00_3	-0.475176	7.08394	0.0288051	0.274757	YIR020C	YIR020C	na	7.5129	7.15536	7.20348	6.88887	6.80849	6.7678
YNL173C::chr14_2	-0.512971	6.93098	0.0289901	0.275852	YNL173C	MDG1	FT	7.26298	7.04416	7.16897	6.87833	6.53296	6.49213
YGR243W::chr00_2	-0.388022	7.91118	0.0290716	0.275852	YGR243W	FMP43	FT	8.02082	8.2888	7.93397	7.46393	7.90629	7.7096
YHR062C::chr8_2	0.732944	6.53562	0.0290232	0.275852	YHR062C	RPP1	FF|FT	5.77559	6.36283	6.16287	6.75199	7.21137	6.51749
YPL133C::chr16_2	0.319828	8.70265	0.0291296	0.275922	YPL133C	RDS2	FT	8.59616	8.40953	8.58555	8.74293	9.04805	8.74881
YPL190C::chr16_1	0.369984	8.31876	0.0291992	0.276102	YPL190C	NAB3	FT	8.24694	7.95524	8.14531	8.25031	8.7905	8.38034
YGL159W::chr7_2	-0.490513	7.18229	0.0292879	0.276462	YGL159W	YGL159W	na	7.28326	7.37003	7.54491	7.14266	6.51046	7.0014
YGL040C::chr7_1	-0.522069	7.20029	0.0295766	0.276646	YGL040C	HEM2	FT	7.1965	7.39975	7.66625	6.74557	6.59842	7.29511
YER042W::chr5_3	0.383814	7.91912	0.0295333	0.276646	YER042W	MXR1	FT	7.63984	7.71382	7.78157	7.87634	7.97034	8.39238
YIL035C::chr9_1	0.438214	7.61671	0.0294549	0.276646	YIL035C	CKA1	FT	7.42605	7.03201	7.62158	7.95195	7.6024	7.87199
YDL205C::chr4_3	0.466003	7.207	0.0295278	0.276646	YDL205C	HEM3	FT	6.9234	6.77122	7.14155	7.35589	7.25803	7.6188
YFR037C::chr00_2	0.468393	7.51014	0.0296117	0.276646	YFR037C	RSC8	FF|FT	6.9787	7.36358	7.38594	7.3601	7.6951	8.04107
YOR128C::chr15_2	0.565825	6.78509	0.0295769	0.276646	YOR128C	NA	NA	6.55928	6.31684	6.53017	7.11003	6.82317	7.15471
YPL037C::chr16_3	0.358733	7.8862	0.029946	0.278952	YPL037C	EGD1	FT	7.79937	7.62943	7.64874	7.99699	8.23745	7.90719
YGL210W::chr7_3	0.449508	7.42086	0.0299607	0.278952	YGL210W	YPT32	FT	7.21581	7.28044	7.02346	7.81016	7.73833	7.27295
YMR285C::chr13_5	0.336969	8.3235	0.030154	0.280273	YMR285C	NGL2	FT	8.14688	8.0935	8.1887	8.23938	8.70491	8.46668
YOR116C::chr15_2	0.804348	6.06039	0.0303395	0.281518	YOR116C	RPO31	FF|FT	5.71717	5.50888	5.55867	6.64699	5.70582	6.65237
YOR075W::chr15_1	0.517656	7.48215	0.0304689	0.282239	YOR075W	UFE1	FT	7.29238	7.434	6.79612	7.56297	7.35466	8.11872
YDL198C::chr4_3	1.71767	3.10045	0.0306575	0.283504	YDL198C	GGC1	FT	2.62388	-4.73284	2.44806	4.29098	3.33166	3.00326
YKR016W::chr11_3	-0.559403	6.77233	0.0308376	0.284206	YKR016W	FCJ1	FT	6.93743	7.11113	7.00619	6.40758	6.36756	6.59695
YLR021W::chr12_1	-0.394648	7.96708	0.0308037	0.284206	YLR021W	IRC25	FT	8.17082	8.17801	8.09445	7.34403	7.94539	7.90719
YNL190W::chr14_2	-0.740537	6.15573	0.0313724	0.288647	YNL190W	YNL190W	na	6.31975	6.26011	6.77588	5.54768	5.90525	5.72542
YGR184C::chr7_5	-0.41483	7.33981	0.0317719	0.291078	YGR184C	UBR1	FT	7.49563	7.46747	7.62064	7.20111	7.12218	7.01259
YCL041C::chr3_1	0.309841	8.44808	0.0317966	0.291078	YCL041C	YCL041C	na	8.41256	8.20291	8.22958	8.7037	8.57975	8.48768
YBR202W::chr2_4	0.665565	6.75669	0.0317485	0.291078	YBR202W	MCM7	FF|FT	6.34101	6.66509	6.09096	6.43977	7.30585	7.26174
YJL087C::chr10_2	0.464562	7.33891	0.0319302	0.291811	YJL087C	TRL1	FT	7.16903	7.25163	6.80114	7.79531	7.48961	7.32234
YGL259W::chr7_3	-0.385539	8.05373	0.0320898	0.292779	YGL259W	YPS5	FT	8.35102	8.05533	8.27656	8.17199	7.64227	7.65066
YAL034C::chr1_1	-0.315001	8.11264	0.0324833	0.295381	YAL034C	NA	NA	8.18657	8.2642	8.32438	7.86156	7.92683	8.04217
YNL303W::chr14_1	0.326088	8.02613	0.0324313	0.295381	YNL303W	YNL303W	na	7.87298	7.73812	7.9408	8.2571	8.17874	8.0947
YKL185W::chr11_2	-0.397765	7.46397	0.0326942	0.296312	YKL185W	ASH1	FT	7.75651	7.55214	7.62536	7.25999	7.11325	7.35962
YDR407C::chr4_7	-0.392805	8.03964	0.0326841	0.296312	YDR407C	TRS120	FT	8.37698	8.18046	8.08899	7.42987	8.03482	7.95554
YJL131C::chr10_1	-0.975601	2.70693	0.0328013	0.296789	YJL131C	AIM23	FT	3.0597	3.26736	2.72641	2.1516	1.91191	2.07976
YDR320C::chr4_6	0.450725	7.29006	0.0328857	0.29706	YDR320C	SWA2	FF|FT	7.20232	6.9222	6.99893	7.45135	7.74413	7.25422
YOR059C::chr15_1	0.365515	8.4611	0.0330286	0.297858	YOR059C	YOR059C	FT	8.12662	8.33568	8.3238	8.52018	8.9603	8.34714
YEL024W::chr5_2	-0.368527	7.97069	0.033338	0.300152	YEL024W	RIP1	FT	7.87419	8.38798	8.11474	7.84483	7.63812	7.82453
YKL101W::chr11_2	-1.23492	2.61777	0.033737	0.302745	YKL101W	HSL1	FT	2.47799	3.7747	2.14554	2.55577	0.813159	1.02342
YMR215W::chr13_4	0.385647	7.80574	0.033735	0.302745	YMR215W	GAS3	FT	7.61096	7.51091	7.66991	8.06358	8.18727	7.65066
YJR145C::chr00_12	0.7305	6.5017	0.0341433	0.305889	YJR145C	RPS4A	FT	5.62774	6.30567	6.23384	6.74942	6.50592	7.1282
YCR087W::chr00_1	-0.780619	6.06372	0.0342628	0.306455	YCR087W	YCR087W	na	6.14946	6.25547	6.70984	5.21343	5.49281	6.01968
YPL250C::chr16_1	0.297456	9.0194	0.0344248	0.307401	YPL250C	ICY2	na	8.80946	8.89864	8.876	9.00444	9.32506	9.13459
YER168C::chr00_5	-0.662876	6.55306	0.0345952	0.308418	YER168C	CCA1	FT	6.7932	7.01428	6.69555	6.42859	5.98574	6.07196
YPL241C::chr16_1	-0.348471	8.31733	0.0347431	0.309231	YPL241C	CIN2	FF|FT	8.4939	8.60899	8.31915	7.82303	8.28196	8.25026
YDR405W::chr4_7	0.354425	8.28793	0.0349878	0.310396	YDR405W	MRP20	FT	8.09046	8.03248	8.17072	8.32072	8.20699	8.76875
YDR253C::chr4_6	0.422758	7.33029	0.03495	0.310396	YDR253C	MET32	FT	6.97644	7.18857	7.13096	7.5804	7.31107	7.65638
YPL044C::chr16_3	0.376736	7.65506	0.0351345	0.311138	YPL044C	YPL044C	na	7.41105	7.39343	7.54988	7.8574	7.61722	7.98764
YKL107W::chr11_2	0.384668	8.26207	0.0351855	0.311138	YKL107W	YKL107W	FT	7.98975	8.31967	7.81171	8.64727	8.52018	8.09786
YKR010C::chr00_14	-0.516115	7.14728	0.0353871	0.311909	YKR010C	TOF2	FT	7.02978	7.35926	7.67357	6.95829	6.46438	7.08646
YLR305C::chr12_4	-0.497056	6.9507	0.0353592	0.311909	YLR305C	STT4	FT	7.36336	7.08784	7.0532	6.88068	6.65695	6.45652
YPL200W::chr16_1	0.323015	8.17802	0.0356049	0.313323	YPL200W	CSM4	FT	8.05123	7.90801	8.0558	8.22329	8.21536	8.52722
YLR438W::chr00_4	-0.41235	7.61382	0.0357618	0.314197	YLR438W	CAR2	FT	7.99534	7.60867	7.78241	7.57968	7.0739	7.46276
YNR074C::chr00_6	-1.05293	3.04483	0.0359761	0.315571	YNR074C	AIF1	FT	3.39395	3.95709	2.51472	2.81334	2.20877	1.77792
YBR273C::chr00_1	0.445896	7.136	0.0360753	0.315934	YBR273C	UBX7	FT	6.83126	7.02929	6.80946	7.25276	7.51016	7.24476
YPL011C::chr16_3	-0.368047	7.80064	0.0362071	0.316073	YPL011C	TAF3	FT	8.13273	7.74888	8.00815	7.73821	7.43092	7.61734
YBR228W::chr2_4	0.314164	8.19747	0.0361952	0.316073	YBR228W	SLX1	FT	8.21659	7.95094	7.90708	8.31074	8.37082	8.35243
YMR038C::chr13_2	-0.418274	7.3085	0.0362876	0.31627	YMR038C	CCS1	FF|FT	7.52689	7.583	7.38036	7.0435	7.24173	6.94645
YBR121C::chr00_16a	-0.426153	7.5212	0.036419	0.316909	YBR121C	GRS1	FT	7.80958	7.66308	7.66991	7.23177	7.61089	6.95807
YOR263C::chr15_3	0.501396	6.87892	0.0364822	0.316954	YOR263C	YOR263C	na	6.59511	6.73671	6.46844	6.99341	7.03345	7.27481
YIL023C::chr9_1	0.358225	7.77896	0.0366317	0.317747	YIL023C	YKE4	FT	7.62692	7.66657	7.46287	8.10933	7.78407	7.92032
YHR158C::chr8_3	-0.412678	7.5646	0.0367316	0.317928	YHR158C	KEL1	FT	7.79937	7.42061	7.98556	7.25457	7.27948	7.47898
YFL046W::chr6_1	0.36484	7.60205	0.0368224	0.317928	YFL046W	FMP32	FT	7.3874	7.31427	7.51163	7.80646	7.71097	7.79373
YDR181C::chr4_5	0.411403	7.36795	0.0368274	0.317928	YDR181C	SAS4	FT	7.16903	7.10984	7.15989	7.74403	7.36222	7.53437
YNL325C::chr14_1	-0.345278	8.17407	0.0371094	0.319083	YNL325C	FIG4	FT	8.24224	8.45422	8.29683	7.69219	8.04894	8.18846
YDR327W::chr4_6	0.431241	7.35927	0.0371367	0.319083	YDR327W	YDR327W	na	7.31404	7.13025	6.9073	7.39992	7.48961	7.75828
YNL199C::chr14_2	0.482441	7.26725	0.0371151	0.319083	YNL199C	GCR2	FT	7.04929	6.96968	6.9931	6.99016	7.81561	7.54674
YDR353W::chr4_7	-1.25797	4.35706	0.0373849	0.319705	YDR353W	TRR1	FT	4.49615	5.47339	4.07136	4.61235	2.37739	2.2708
YER038W-A::chr5_3	0.335166	8.11469	0.0373691	0.319705	YER038W-A	YER038W-A	na	7.88388	7.90875	8.01464	8.51566	8.10557	8.15249
YMR126C::chr00_9	0.54421	6.94677	0.0373732	0.319705	YMR126C	DLT1	na	6.65292	6.64928	6.63877	7.10602	6.72106	7.60556
YLR121C::chr12_2	-1.13543	3.09032	0.0375307	0.319955	YLR121C	YPS3	FT	3.28116	4.16915	2.54693	2.12017	3.01108	1.69144
YMR110C::chr00_9	-0.755982	5.6879	0.0375313	0.319955	YMR110C	HFD1	FT	6.12107	5.74881	6.12069	5.12513	4.98006	5.57655
YHR037W::chr8_1	0.416894	7.6893	0.0376492	0.320459	YHR037W	PUT2	FT	7.66113	7.47147	7.22976	7.52221	8.12495	7.93921
YNR036C::chr14_4	0.352863	7.71786	0.037849	0.320659	YNR036C	MRPS12	FT	7.67654	7.44321	7.45759	7.79717	7.90457	7.94155
YER074W::chr5_3	0.727857	6.19659	0.037797	0.320659	YER074W	RPS24A	FT	5.74402	5.87205	5.72627	6.6743	5.9792	6.75187
YCL037C::chr3_1	0.798505	6.17791	0.0377682	0.320659	YCL037C	SRO9	FT	5.20922	5.88712	5.94147	6.95161	5.94605	6.46632
YER172C::chr00_5	0.468726	7.33602	0.0379434	0.32096	YER172C	BRR2	FT	7.29056	6.74169	7.15859	7.20392	7.75757	7.63771
YLR171W::chr12_3	0.28346	8.95457	0.0381189	0.321945	YLR171W	YLR171W	na	8.81453	8.74669	8.85364	9.21136	9.01966	9.02504
YJR023C::chr00_13	-1.11836	4.06606	0.0384564	0.323295	YJR023C	YJR023C	na	3.75235	5.35701	3.60482	3.50321	3.75559	2.59047
YJR055W::chr00_13	-0.507091	7.50054	0.0384374	0.323295	YJR055W	HIT1	FT	7.39927	7.99403	7.72989	6.66752	7.26342	7.59518
YJR063W::chr00_13	0.340025	7.94248	0.0383421	0.323295	YJR063W	RPA12	FF|FT	7.87176	7.80627	7.59101	8.00293	8.26996	8.01794
YJL168C::chr10_1	-0.453097	7.19829	0.0386158	0.324135	YJL168C	SET2	FT	7.32298	7.31427	7.55978	6.82693	6.73665	7.23715
YGL233W::chr7_3	-0.494809	7.25074	0.03868	0.324175	YGL233W	SEC15	FT	6.96279	7.60138	7.73951	6.79742	7.16603	6.95575
YIL051C::chr9_1	0.390527	7.72492	0.0388285	0.324921	YIL051C	MMF1	FT	7.67514	7.42681	7.43302	8.19481	7.71491	7.74894
YGL013C::chr7_1	0.494219	7.158	0.0393811	0.32904	YGL013C	PDR1	FF|FT	6.68375	6.94686	7.01053	7.35167	6.94896	7.7355
YER068W::chr5_3	-0.387439	7.71943	0.0394949	0.329486	YER068W	MOT2	FT	8.07257	7.70279	7.8954	7.25728	7.51243	7.72737
YBR010W::chr2_2	0.458189	8.14942	0.0396598	0.330357	YBR010W	HHT1	FT	7.96486	7.50311	8.16035	8.36999	7.8284	8.73604
YPL113C::chr16_2	-1.21748	3.20431	0.0397315	0.33045	YPL113C	YPL113C	FT	2.91599	3.68099	4.00335	2.57908	-0.711331	3.14014
YOR334W::chr15_4	0.301155	8.94114	0.0398303	0.330767	YOR334W	MRS2	FT	8.72303	8.69069	8.92009	8.88852	9.22843	9.11499
YEL023C::chr5_2	-0.329579	8.51093	0.039903	0.330868	YEL023C	YEL023C	na	8.75506	8.56891	8.66474	8.06358	8.30568	8.59131
YGR110W::chr00_14	-1.22751	4.26801	0.0399896	0.331082	YGR110W	CLD1	FT	4.67421	5.33959	3.6351	4.3666	1.53772	3.23491
YKL138C::chr11_2	0.348261	7.97379	0.0402193	0.332479	YKL138C	MRPL31	FT	7.96143	7.68738	7.70245	8.34726	7.95376	8.07349
YCR081W::chr00_1	0.492823	7.18823	0.0404175	0.333108	YCR081W	SRB8	FT	6.8659	7.30757	6.45789	7.54311	7.33431	7.34554
YML088W::chr13_1b	0.606811	6.7875	0.0403713	0.333108	YML088W	UFO1	FT	6.33396	6.68247	6.30384	6.94265	7.50562	6.579
YOR178C::chr15_2	-0.358417	7.84488	0.0405542	0.333731	YOR178C	GAC1	FT	7.99981	8.16137	7.85737	7.80214	7.40675	7.71372
YOR302W::chr00_17b	0.550442	7.07841	0.0409953	0.336853	YOR302W	YOR302W	FT	6.7003	7.10727	6.43871	7.21513	7.74798	6.88932
YDR477W::chr4_8	0.570603	7.74706	0.041091	0.337132	YDR477W	SNF1	FT	7.11452	7.50701	7.62818	7.09696	8.49405	8.09891
YIL053W::chr9_1	0.413638	7.43258	0.0412686	0.338081	YIL053W	RHR2	FT	7.39589	6.91634	7.27614	7.54754	7.78968	7.51876
YGL077C::chr7_1	-1.16631	4.227	0.0414151	0.338264	YGL077C	HNM1	FT	4.37772	5.36133	3.72231	4.39971	2.37739	2.72716
YDR240C::chr4_5	0.377626	7.91439	0.0413849	0.338264	YDR240C	SNU56	FT	7.89471	7.45337	7.75424	7.79655	8.30698	8.12492
YKR099W::chr00_4	-0.420008	7.31685	0.04171	0.339219	YKR099W	BAS1	FT	7.47655	7.56344	7.48174	6.84747	7.3266	7.06081
YFL045C::chr6_1	0.386978	7.57806	0.0416998	0.339219	YFL045C	SEC53	FT	7.37027	7.47247	7.26044	7.73757	7.51243	7.98082
YGL070C::chr7_1	0.582459	6.96712	0.0417185	0.339219	YGL070C	RPB9	FT	6.83376	6.33013	6.72927	6.61492	7.6931	7.19062
YGR155W::chr7_5	-0.410083	7.60693	0.0419208	0.339347	YGR155W	CYS4	FT	7.80576	7.5148	8.02039	7.22993	7.24446	7.64204
YMR254C::chr13_5	0.282129	8.43419	0.0419068	0.339347	YMR254C	YMR254C	na	8.26466	8.28653	8.30391	8.48282	8.54364	8.67045
YOR145C::chr15_2	0.68626	6.25725	0.0418503	0.339347	YOR145C	NA	NA	6.06255	5.73888	5.79829	6.26034	6.81217	6.55777
YPR065W::chr16_4	-0.54835	6.75107	0.0423763	0.342526	YPR065W	ROX1	FT	6.91397	7.22223	6.81443	6.51422	6.5195	6.29362
YER146W::chr00_5	-0.636533	6.58248	0.0427214	0.344342	YER146W	LSM5	FT	6.83126	6.95403	6.78941	6.57345	5.9792	6.02852
YPL230W::chr16_1	0.286341	8.50778	0.0427272	0.344342	YPL230W	USV1	FT	8.36666	8.39643	8.30391	8.51717	8.78207	8.62013
YPL137C::chr00_17b	0.412393	7.44859	0.0428565	0.344875	YPL137C	GIP3	FT	7.29964	7.45235	6.86481	7.66929	7.63188	7.61293
YPR039W::chr16_4	-0.461873	7.39923	0.043033	0.34492	YPR039W	YPR039W	na	7.64127	7.68824	7.48797	6.60786	7.3797	7.34199
YKL114C::chr11_2	-0.355138	7.9277	0.0430444	0.34492	YKL114C	APN1	FF|FT	8.28583	8.02841	7.94005	7.4926	7.9166	7.77677
YHR106W::chr8_2	-0.354814	7.65607	0.0430518	0.34492	YHR106W	TRR2	FT	7.88509	7.83142	7.73951	7.34403	7.63188	7.40957
YAL008W::chr1_1	0.295074	8.4575	0.0436343	0.349074	YAL008W	FUN14	FT	8.46272	8.24386	8.18486	8.65723	8.64523	8.47964
YBR191W::chr00_11	0.797057	6.28884	0.043975	0.351285	YBR191W	RPL21A	FT	5.80649	6.21306	5.34173	6.83784	5.86325	6.94878
YMR213W::chr13_4	0.398967	7.85913	0.0441698	0.352325	YMR213W	CEF1	FT	7.40937	7.81497	7.67721	7.80337	8.40781	7.84471
YER177W::chr00_5	-0.812908	5.57558	0.0442867	0.352712	YER177W	BMH1	FT	5.89059	5.70867	6.11533	4.53102	4.85707	5.67561
YOR298C-A::chr00_11	-0.498789	6.98665	0.0443701	0.352712	YOR298C-A	MBF1	FT	7.34243	7.21747	7.0588	6.60927	7.08003	6.36171
YLR076C::chr12_2	0.749306	5.28052	0.0444122	0.352712	YLR076C	YLR076C	na	4.70733	5.10717	4.69172	5.84554	5.56445	5.3341
YNL028W::chr14_4	0.371698	7.65633	0.0444841	0.352769	YNL028W	NA	NA	7.41606	7.19706	7.71136	7.80214	7.85364	7.83087
YDL219W::chr4_3	-1.05449	4.18644	0.0448181	0.354084	YDL219W	DTD1	FT	4.21837	5.26774	3.83094	4.27679	3.06148	2.63749
YDL130W-A::chr00_2	-0.385544	7.57917	0.0447935	0.354084	YDL130W-A	STF1	FT	7.79809	7.7256	7.74386	7.05602	7.4357	7.57871
YGR142W::chr7_5	-0.383363	7.83997	0.0448446	0.354084	YGR142W	BTN2	FT	8.07151	7.76935	8.17845	7.31048	7.68106	7.86089
YJR135C::chr10_4	0.408228	7.76417	0.0450243	0.354989	YJR135C	MCM22	FT	7.36336	7.76609	7.47024	7.84903	8.30568	7.62319
YKL078W::chr11_1	0.297838	8.40566	0.0451427	0.355409	YKL078W	DHR2	FT	8.35015	8.07257	8.30862	8.66984	8.52693	8.42876
YGR239C::chr00_14	-0.487386	6.89799	0.0452283	0.35557	YGR239C	PEX21	FT	6.82624	7.13531	7.34072	6.70111	6.60693	6.57598
YKL007W::chr11_1	0.491545	7.11361	0.0454375	0.356701	YKL007W	CAP1	FT	6.84621	7.12008	6.50374	7.25818	7.6464	7.04564
YBR250W::chr2_4	0.290076	8.25995	0.0456084	0.357528	YBR250W	SPO23	FT	8.03828	8.025	8.24439	8.33491	8.47906	8.37428
YMR282C::chr13_5	-0.398992	7.83725	0.0458754	0.359105	YMR282C	AEP2	FT	8.04153	7.83531	8.16619	7.28235	7.51016	7.98537
YGL261C::chr7_3	-0.373072	7.62058	0.0462571	0.361464	YGL261C	PAU11	na	7.74592	7.56625	8.02825	7.5192	7.41889	7.31151
YJL075C::chr10_2	-0.360263	7.93276	0.0463092	0.361464	YJL075C	APQ13	na	8.22328	7.8126	8.22523	7.4849	7.82658	7.88057
YHR004C::chr00_10	-0.392525	7.56342	0.0465238	0.36262	YHR004C	NEM1	FF|FT	7.7272	7.71466	7.78748	7.05602	7.28479	7.65353
YOR287C::chr15_3	-1.42724	2.48765	0.0468959	0.364149	YOR287C	RRP36	FT	1.58594	3.42432	3.00673	2.57908	-4.73284	0.708145
YNL197C::chr14_2	-0.548108	6.98519	0.0473207	0.364149	YNL197C	WHI3	FT	7.20619	7.3364	7.13759	6.15763	7.20297	6.49851
YLR300W::chr12_4	-0.410709	7.62862	0.0472928	0.364149	YLR300W	EXG1	FT	7.86933	7.57836	7.97598	7.66861	7.46642	7.0014
YOR218C::chr15_3	-0.375763	7.45017	0.0469326	0.364149	YOR218C	YOR218C	na	7.61242	7.69168	7.56175	7.28324	7.3797	7.06297
YIR028W::chr00_3	-0.369013	7.51274	0.0469983	0.364149	YIR028W	DAL4	na	7.59483	7.54265	7.88677	7.35926	7.23352	7.34376
YDR152W::chr4_5	0.36359	7.75638	0.0471334	0.364149	YDR152W	GIR2	FT	7.47815	7.66395	7.5349	7.63564	7.9353	8.16157
YNL075W::chr14_3	0.497986	6.954	0.047236	0.364149	YNL075W	IMP4	FT	6.88291	6.45873	6.67565	6.79244	7.27147	7.41127
YPR132W::chr16_5	0.695205	6.40791	0.0470332	0.364149	YPR132W	RPS23B	FT	6.19298	6.09604	5.71568	6.80114	6.20334	7.00589
YBL087C::chr2_1	1.05343	3.77219	0.047133	0.364149	YBL087C	RPL23A	FT	2.19631	2.79152	3.8178	4.82227	3.29	3.88767
YOL141W::chr00_10	0.352654	8.37774	0.0474942	0.36497	YOL141W	PPM2	FT	7.98525	8.18717	8.36842	8.17964	8.81365	8.57026
YJL182C::chr10_1	-0.565973	6.95063	0.0477737	0.366601	YJL182C	YJL182C	na	7.41773	6.44861	7.52078	6.70905	6.7053	6.48251
YGR098C::chr7_4	1.60494	2.29368	0.0482318	0.369597	YGR098C	ESP1	FT	1.38226	1.17054	1.07181	3.40228	3.37216	-4.73284
YHR116W::chr8_2	0.364	8.00783	0.0483691	0.370129	YHR116W	COX23	FT	7.94417	7.76935	7.71579	7.92945	8.5314	7.99894
YDL098C::chr4_2	0.301689	8.19208	0.0486073	0.371431	YDL098C	SNU23	FT	8.00092	7.96663	8.12611	8.52507	8.21397	8.23792
YCR050C::chr00_1	-0.713702	6.18072	0.0488683	0.372903	YCR050C	YCR050C	na	6.53796	6.41366	6.50579	5.4404	5.42706	6.27887
YBR159W::chr2_3	0.902945	4.13968	0.0489551	0.373044	YBR159W	IFA38	FT	3.87402	3.35666	3.62004	3.7284	5.17576	4.36368
YBR150C::chr00_16a	0.42369	7.11046	0.0495818	0.377292	YBR150C	TBS1	FT	6.9787	6.87159	6.78772	7.23727	7.49649	7.16276
YGR123C::chr7_5	-0.285021	8.22215	0.0496787	0.377503	YGR123C	PPT1	FT	8.26281	8.34006	8.4569	7.9894	8.147	8.07563
YOR157C::chr15_2	0.759311	5.94467	0.0499955	0.379382	YOR157C	PUP1	FF|FT	5.71717	4.84239	5.79829	6.5471	6.2957	5.88978
YOR354C::chr15_4	-0.374341	7.81816	0.0501364	0.379922	YOR354C	MSC6	FT	8.04908	7.9249	7.99799	7.53865	7.27147	7.95438
YDR259C::chr4_6	0.316639	8.01184	0.0502402	0.380181	YDR259C	YAP6	FT	7.64412	7.78713	8.06556	8.16141	8.14846	8.17159
YML065W::chr13_1b	0.446008	7.13931	0.0504176	0.380995	YML065W	ORC1	FT	6.9605	6.70135	7.01197	7.37433	7.58958	7.01036
YNL046W::chr14_4	-0.717627	6.1909	0.0504953	0.381054	YNL046W	YNL046W	FT	6.31975	6.58974	6.56401	6.27112	5.61594	5.24583
YIL037C::chr9_1	-0.665319	6.40865	0.0506207	0.381473	YIL037C	PRM2	na	6.31975	7.03201	6.64622	6.05331	6.19772	5.82016
YDR096W::chr4_4	0.299725	8.41999	0.0507496	0.381917	YDR096W	GIS1	FT	8.26095	8.26131	8.2639	8.67627	8.27931	8.688
YGR048W::chr00_14	-0.549225	6.82471	0.0509342	0.382318	YGR048W	UFD1	FT	7.0938	6.75817	7.3035	6.06367	6.64461	6.7678
YER171W::chr00_5	0.451855	7.37863	0.050943	0.382318	YER171W	RAD3	FT	6.9719	7.15037	7.26165	7.05913	7.66892	7.90839
YDR228C::chr4_5	0.345012	7.78294	0.0513193	0.384613	YDR228C	PCF11	FT	7.31584	7.68996	7.75079	8.03647	7.92683	7.86213
YBR246W::chr2_4	0.325488	8.30672	0.0514531	0.385086	YBR246W	RRT2	FT	8.21275	7.89763	8.2639	8.17343	8.62234	8.54737
YPR176C::chr16_5	0.370142	7.48327	0.0515882	0.385296	YPR176C	BET2	FT	7.29964	7.28727	7.26771	7.79655	7.73639	7.39938
YGR116W::chr00_14	0.84141	5.7952	0.0516223	0.385296	YGR116W	SPT6	FT	5.61616	4.62956	5.49405	6.69712	6.0307	5.43069
YCR049C::chr00_1	-0.645825	6.59699	0.0519619	0.3871	YCR049C	YCR049C	na	6.23523	7.08784	7.14023	6.33584	6.19208	6.15912
YIR034C::chr00_3	-0.557933	7.16661	0.052006	0.3871	YIR034C	LYS1	FT	7.54989	7.53023	7.1283	7.45922	6.29043	6.52688
YBL080C::chr2_1	-0.87042	3.54473	0.0521936	0.387968	YBL080C	PET112	FT	3.54815	4.17898	3.80454	2.53208	3.41154	3.00326
YLR392C::chr12_5	-1.08721	5.34552	0.0524701	0.389492	YLR392C	ART10	FT	5.05481	6.37784	5.57828	2.8899	5.19846	5.07703
YER181C::chr00_5	-0.4168	7.41578	0.0530512	0.392625	YER181C	YER181C	na	7.83227	7.16775	7.73689	7.2956	7.20858	7.05217
YCR060W::chr00_16a	-0.362277	7.6109	0.0529755	0.392625	YCR060W	TAH1	FT	7.76963	7.9975	7.52887	7.33636	7.47108	7.43973
YER041W::chr5_3	0.295625	8.05991	0.053108	0.392625	YER041W	YEN1	FT	8.03393	7.86833	7.79923	8.1361	8.15137	8.30316
YEL026W::chr5_2	-0.313968	8.0314	0.0531946	0.392631	YEL026W	SNU13	FT	8.18461	8.2497	8.09445	7.64326	7.86077	8.06169
YDL166C::chr4_2	0.424094	7.23499	0.0532527	0.392631	YDL166C	FAP7	FT	7.04929	7.19947	6.72927	7.35505	7.24991	7.6521
YLR414C::chr12_5	-0.332061	8.23112	0.0535913	0.394062	YLR414C	PUN1	FT	8.33963	8.63242	8.14465	8.09626	7.80085	8.22932
YIL155C::chr9_2	0.359659	7.8304	0.053523	0.394062	YIL155C	GUT2	FT	7.29238	7.6657	7.8907	7.88689	7.95709	8.13928
YPL040C::chr16_3	-0.330181	7.94988	0.053705	0.394367	YPL040C	ISM1	FT	8.0936	8.00581	8.20708	8.03542	7.57448	7.66066
YLR390W::chr12_5	-0.913523	3.59568	0.0538055	0.394574	YLR390W	ECM19	FT	3.02509	4.49442	3.86966	3.27959	2.90468	2.76999
YOL143C::chr00_10	-0.290156	8.17137	0.0538831	0.394612	YOL143C	RIB4	FT	8.37355	8.30403	8.24378	8.01045	7.85006	8.17159
YPR154W::chr16_5	-0.822474	5.50625	0.0541376	0.395945	YPR154W	PIN3	FT	5.48225	6.24615	5.68345	5.56237	4.17726	4.9709
YDR310C::chr4_6	-0.37113	7.35983	0.0544898	0.396963	YDR310C	SUM1	FT	7.38399	7.57278	7.62253	7.119	7.14281	7.21601
YCL051W::chr3_1	-0.288536	8.37714	0.0545525	0.396963	YCL051W	LRE1	FT	8.32102	8.66993	8.52418	8.12377	8.24565	8.30043
YIL107C::chr9_2	0.306925	7.85747	0.0544751	0.396963	YIL107C	PFK26	FT	7.72989	7.76283	7.58521	7.97355	7.96704	8.06169
YNR052C::chr00_15	0.392643	7.37126	0.0545678	0.396963	YNR052C	POP2	FF|FT	7.23487	6.89265	7.31874	7.39828	7.55482	7.69162
YKL123W::chr11_2	-0.431108	7.97992	0.0546849	0.397284	YKL123W	YKL123W	na	8.18754	8.22264	8.11876	7.04141	8.09048	7.91556
YFR002W::chr00_18	0.678784	6.21181	0.0548498	0.397952	YFR002W	NIC96	FF|FT	6.05399	5.53972	5.86048	6.24585	6.90134	6.29729
YKR023W::chr00_14	-0.382036	7.4042	0.0551404	0.398472	YKR023W	YKR023W	FT	7.47494	7.47347	7.77053	7.38842	7.14865	7.02811
YMR219W::chr13_4	-0.312719	7.73147	0.0550606	0.398472	YMR219W	ESC1	FT	7.922	7.8706	7.83798	7.52146	7.5614	7.60999
YBR056W::chr2_2	0.394554	7.47928	0.0550962	0.398472	YBR056W	YBR056W	FT	6.91397	7.37965	7.44696	7.47173	7.65873	7.83465
YDR124W::chr4_4	-0.422552	7.40517	0.0552138	0.398474	YDR124W	YDR124W	na	7.70004	7.36358	7.70513	6.78494	7.19453	7.47251
YDR016C::chr4_3	-0.33176	7.91227	0.0555478	0.400355	YDR016C	DAD1	FT	8.14889	8.08111	7.96336	7.46939	7.73639	7.96132
YML008C::chr13_2	-0.361793	7.50898	0.0557313	0.401147	YML008C	NA	NA	7.70278	7.61683	7.7078	7.30262	7.07697	7.52503
YKL182W::chr11_2	0.351252	7.73452	0.0558109	0.401192	YKL182W	FAS1	FF|FT	7.38228	7.3571	7.84528	7.88045	7.94204	7.87199
YER065C::chr5_3	-0.334665	7.77991	0.0561342	0.402984	YER065C	ICL1	FT	7.76832	8.06265	7.95962	7.76958	7.59814	7.40957
YPL223C::chr16_1	-0.880725	3.13128	0.0564971	0.404972	YPL223C	GRE1	na	3.1588	3.47306	3.62004	2.98022	1.38779	2.72716
YNL144C::chr14_3	-0.462602	7.33566	0.056635	0.404972	YNL144C	YNL144C	FT	7.46368	7.74723	7.39923	6.50816	7.23077	7.37878
YOL009C::chr15_5	-0.310863	7.77295	0.0567822	0.404972	YOL009C	MDM12	FT	7.99534	7.94951	7.80257	7.60119	7.63812	7.58172
YOL150C::chr00_10	0.287997	8.07472	0.0566659	0.404972	YOL150C	YOL150C	na	8.00758	7.8189	7.93549	8.24804	8.28329	8.0926
YIL043C::chr9_1	0.370482	7.44928	0.0567725	0.404972	YIL043C	CBR1	FT	7.13292	7.34733	7.26044	7.37932	7.78781	7.67199
YNL147W::chr00_18	-0.445937	7.5906	0.0570358	0.405542	YNL147W	LSM7	FT	7.80958	7.85383	7.71314	6.68508	7.66689	7.52346
YJL132W::chr10_1	-0.379049	7.39997	0.0571675	0.405542	YJL132W	YJL132W	na	7.35642	7.5493	7.78241	7.08175	7.29799	7.20239
YLR183C::chr12_3	-0.354373	7.58422	0.0573605	0.405542	YLR183C	TOS4	FT	7.76702	7.73395	7.74125	7.12198	7.5349	7.49662
YOR091W::chr15_1	0.283838	8.67632	0.0570716	0.405542	YOR091W	TMA46	FT	8.71898	8.37948	8.46008	8.71032	8.95281	8.75815
YGR200C::chr7_5	0.308765	7.97405	0.0573496	0.405542	YGR200C	ELP2	FT	7.92787	7.79593	7.69977	8.24986	8.16584	7.91913
YKR019C::chr00_14	0.393573	7.26483	0.0573824	0.405542	YKR019C	IRS4	FF|FT	7.10627	7.05086	7.00039	7.59477	7.5349	7.17277
YLR225C::chr12_3	0.651303	6.33469	0.0572198	0.405542	YLR225C	YLR225C	FT	5.96094	6.18407	5.72627	6.54857	6.29043	6.94411
YBR095C::chr2_3	-0.668382	5.61706	0.057812	0.406037	YBR095C	RXT2	FT	5.82169	6.08824	5.77468	5.1757	5.34806	5.17589
YFR018C::chr6_1	-0.495322	7.28078	0.0580796	0.406037	YFR018C	YFR018C	FT	7.35293	7.45033	7.68627	6.52176	7.53935	6.77833
YDR056C::chr4_4	-0.418298	7.22256	0.058493	0.406037	YDR056C	YDR056C	FT	7.10212	7.68134	7.39592	6.99775	6.83045	7.13846
YIL154C::chr9_2	-0.408034	7.28468	0.0581784	0.406037	YIL154C	IMP2'	FF|FT	7.65407	7.53884	7.18057	6.83057	7.16026	7.17875
YCL058C::chr00_12	-0.404084	7.19354	0.0584348	0.406037	YCL058C	FYV5	FT	7.14506	7.62224	7.32339	6.91085	7.03974	6.97189
YPR160W::chr16_5	-0.368333	7.61118	0.0585514	0.406037	YPR160W	GPH1	FT	7.94417	7.79753	7.58132	7.37183	7.16314	7.65781
YDL053C::chr4_1	-0.348312	7.46873	0.0582489	0.406037	YDL053C	PBP4	FT	7.48453	7.68048	7.71225	7.28943	7.30846	7.24666
YKL102C::chr11_2	-0.30264	8.05496	0.0579517	0.406037	YKL102C	YKL102C	na	8.3484	7.9452	8.26753	7.9232	7.87141	7.88545
YDR189W::chr4_5	0.347437	8.11864	0.0585675	0.406037	YDR189W	SLY1	FT	8.1599	7.76365	7.85013	8.57737	7.98019	8.21486
YBR222C::chr2_4	0.348432	8.35052	0.0575613	0.406037	YBR222C	PCS60	na	8.29675	7.93943	8.23392	8.37791	8.87041	8.21195
YJL083W::chr10_2	0.371062	7.49581	0.0585687	0.406037	YJL083W	TAX4	FT	7.22346	7.43092	7.22355	7.50938	7.93867	7.51876
YIL083C::chr9_1	0.403948	7.47664	0.0585177	0.406037	YIL083C	CAB2	FT	7.33891	7.14286	7.2881	7.28146	8.01418	7.60851
YGR064W::chr7_4	0.60425	6.66905	0.0584474	0.406037	YGR064W	YGR064W	FF	6.31975	6.15698	6.49758	7.39171	6.50592	6.74919
YDL202W::chr4_3	1.00237	4.10191	0.0582813	0.406037	YDL202W	MRPL11	FT	4.2636	3.26736	2.57844	4.24799	5.23185	3.70109
YIL087C::chr9_1	1.08374	3.59933	0.0585015	0.406037	YIL087C	AIM19	FT	3.36657	2.4128	3.00673	3.80948	4.9669	2.32924
YOR277C::chr15_3	-0.778995	5.39646	0.0588391	0.407218	YOR277C	YOR277C	na	5.25474	6.23912	5.45639	5.34163	4.73817	4.60751
YLR039C::chr00_8	-0.641449	6.25273	0.0588883	0.407218	YLR039C	RIC1	FF|FT	6.40969	6.24615	6.86322	5.9895	5.90525	5.76301
YER004W::chr5_2	-0.333599	7.68777	0.0590375	0.407732	YER004W	FMP52	FT	7.83852	7.68652	7.98629	7.42827	7.66077	7.42975
YMR057C::chr00_5	-0.526091	7.25568	0.0593833	0.408564	YMR057C	YMR057C	na	7.63411	7.35602	7.47234	6.68911	6.35751	7.56662
YKL133C::chr11_2	-0.320533	7.86128	0.0594168	0.408564	YKL133C	YKL133C	na	8.02301	7.94951	8.0558	7.59691	7.91488	7.53437
YIL038C::chr9_1	0.372156	7.6476	0.0593263	0.408564	YIL038C	NOT3	FT	7.36855	7.18735	7.73252	7.63007	8.01577	7.79373
YJL092W::chr10_2	0.386251	7.97702	0.0594575	0.408564	YJL092W	SRS2	FT	7.78264	7.6891	7.83309	7.75046	8.60969	7.97397
YGR252W::chr00_17a	-0.475355	6.99026	0.0596514	0.409381	YGR252W	GCN5	FF|FT	7.05573	7.06418	7.45441	6.29771	6.95564	6.86236
YER156C::chr00_5	0.510412	6.87642	0.0598502	0.41023	YER156C	YER156C	FT	6.64724	6.37143	6.74498	7.29208	6.58556	7.32054
YLR179C::chr12_3	0.271064	8.93026	0.0601082	0.411173	YLR179C	YLR179C	FT	8.91068	8.59667	8.83786	9.01863	9.17364	8.97729
YPL118W::chr16_2	0.273538	8.29598	0.0601385	0.411173	YPL118W	MRP51	FT	7.966	8.238	8.23268	8.40221	8.43674	8.43791
YOR359W::chr15_4	-0.909581	3.12254	0.0605815	0.411315	YOR359W	VTS1	FT	2.95328	3.85044	3.318	3.14548	1.67352	2.20988
YJL175W::chr00_14	-0.693009	5.67571	0.060687	0.411315	YJL175W	YJL175W	na	6.23523	6.0023	5.61673	4.97066	5.51105	5.31976
YML126C::chr00_9	-0.587785	6.50813	0.0603304	0.411315	YML126C	ERG13	FT	6.6127	6.73338	6.93343	6.1184	6.0743	6.32986
YJL116C::chr10_2	-0.380972	7.87196	0.0604795	0.411315	YJL116C	NCA3	FT	7.87054	8.01544	8.23206	7.61182	8.02691	7.26736
YIL076W::chr9_1	0.334452	7.63016	0.0604311	0.411315	YIL076W	SEC28	FT	7.61969	7.41021	7.31055	7.76704	7.70107	7.88301
YPL224C::chr00_11	0.41762	7.10941	0.060681	0.411315	YPL224C	MMT2	FT	7.07065	6.82541	6.73627	7.18695	7.17177	7.51719
YGL103W::chr7_2	0.634548	6.1349	0.0602827	0.411315	YGL103W	RPL28	FT	5.85162	5.8781	5.59763	6.30646	6.67729	6.22602
YBR028C::chr2_2	0.41918	7.42239	0.06098	0.412788	YBR028C	YPK3	FT	6.93043	6.92804	7.614	7.74853	7.58097	7.50298
YER066C-A::chr5_3	-0.999698	1.76642	0.0611097	0.413153	YER066C-A	YER066C-A	na	1.67792	1.69362	2.51472	1.44322	0.813159	0.520236
YKL059C::chr11_1	0.278115	8.29508	0.0615798	0.415816	YKL059C	MPE1	FT	8.08942	8.25958	8.09036	8.57592	8.28064	8.40433
YEL043W::chr5_2	-0.304177	8.01289	0.0616779	0.415964	YEL043W	YEL043W	FT	8.10296	8.2421	8.11809	7.97465	7.58528	7.95554
YIR015W::chr9_2	-0.500946	7.08131	0.0617844	0.416167	YIR015W	RPR2	FT	7.43925	7.51673	6.887	7.12792	6.24754	6.89175
YPR048W::chr16_4	0.384568	7.48045	0.0619368	0.416679	YPR048W	TAH18	FT	7.48134	6.89115	7.38483	7.51014	7.73445	7.72193
YDR365C::chr4_7	-0.371393	7.35961	0.0620915	0.417087	YDR365C	ESF1	FT	7.62403	7.37431	7.58132	7.11999	7.3266	7.01704
YDL214C::chr4_3	0.593498	6.39491	0.0621502	0.417087	YDL214C	PRR2	FT	6.12107	6.16194	5.89842	6.6648	6.54629	6.75453
YPL014W::chr16_3	-0.268632	8.35072	0.0623065	0.417622	YPL014W	YPL014W	FT	8.47719	8.46179	8.49352	8.309	8.26996	8.03121
YNL137C::chr00_16b	-0.667576	5.79789	0.0623987	0.417727	YNL137C	NAM9	FT	5.92854	6.31906	5.9655	5.55063	5.03153	5.58856
YGL109W::chr7_2	-0.520813	6.8597	0.0626964	0.418236	YGL109W	YGL109W	na	6.78547	7.36896	7.06019	6.79244	6.05578	6.74383
YGR180C::chr7_5	-0.305874	7.76989	0.0626529	0.418236	YGR180C	RNR4	FT	7.86811	8.03924	7.82079	7.60899	7.60453	7.60704
YDL056W::chr4_1	0.383395	7.66291	0.0627047	0.418236	YDL056W	MBP1	FT	7.41439	7.71212	7.19715	7.88747	8.08745	7.48542
YMR216C::chr13_4	0.314445	8.01505	0.0629439	0.419318	YMR216C	SKY1	FF|FT	7.61388	7.80707	8.08145	8.02113	8.29123	8.16659
YHR184W::chr8_3	-0.587198	6.47098	0.0631054	0.419575	YHR184W	SSP1	FT	6.60686	6.80334	6.76736	6.31863	6.08043	6.00182
YNL280C::chr14_1	-0.268741	8.32622	0.063162	0.419575	YNL280C	NA	NA	8.53982	8.35314	8.46219	8.28395	8.04894	8.20611
YGL247W::chr7_3	0.274009	8.16049	0.0632131	0.419575	YGL247W	BRR6	FT	8.0936	7.92709	8.02182	8.16383	8.37581	8.32397
YBR061C::chr2_2	0.415054	7.41385	0.0633307	0.419845	YBR061C	TRM7	FT	6.87564	7.03877	7.56077	7.7167	7.35213	7.71235
YNL035C::chr14_4	-0.479165	6.86091	0.0635519	0.420786	YNL035C	YNL035C	FT	7.01663	7.30981	6.86641	6.60218	6.30096	6.83489
YKL110C::chr11_2	-0.316803	7.85678	0.0638583	0.420786	YKL110C	KTI12	FT	7.87419	7.86908	8.237	7.63634	7.73833	7.68883
YLR186W::chr00_11	0.408885	7.87012	0.0637645	0.420786	YLR186W	EMG1	FT	7.82475	7.5474	7.56175	7.44264	8.40538	8.17259
YLR422W::chr00_4	0.420121	7.23143	0.0637405	0.420786	YLR422W	YLR422W	na	6.98322	7.07211	6.9546	7.58904	7.6298	6.96269
YNL008C::chr14_4	0.436488	7.20799	0.0638388	0.420786	YNL008C	NA	NA	7.33362	6.89414	6.59515	7.50558	7.19171	7.4998
YMR308C::chr13_5	-0.318828	8.13938	0.0643948	0.423299	YMR308C	PSE1	FT	8.246	8.15205	8.45106	7.8962	7.70702	8.25026
YKR038C::chr00_14	0.454323	7.26327	0.0643719	0.423299	YKR038C	KAE1	FT	6.96963	7.39659	6.56204	7.74015	7.27948	7.34199
YFL017C::chr6_1	-0.894131	4.40194	0.0645521	0.42381	YFL017C	GNA1	FT	4.729	4.95534	4.51575	4.54884	2.37739	3.80771
YIL061C::chr9_1	-0.285182	8.40184	0.064628	0.42381	YIL061C	SNP1	FT	8.52287	8.72169	8.33941	8.40832	8.17158	8.15553
YDR506C::chr00_17a	-0.355163	7.48684	0.0649592	0.425447	YDR506C	GMC1	FT	7.50665	7.73645	7.69618	7.16594	7.50789	7.19455
YGL147C::chr7_2	0.451615	7.33568	0.0650334	0.425447	YGL147C	RPL9A	FT	7.32476	7.15286	6.73453	7.95306	7.24446	7.30788
YJR154W::chr10_4	-0.364984	7.4682	0.0652488	0.425937	YJR154W	YJR154W	na	7.90545	7.55497	7.40584	7.32175	7.31626	7.17078
YBR287W::chr00_16a	0.649727	6.13986	0.0652645	0.425937	YBR287W	YBR287W	FT	5.93787	5.62846	5.75068	6.35453	6.80109	6.02411
YJL141C::chr00_14	-0.469097	6.80453	0.0654067	0.426355	YJL141C	YAK1	FT	7.01222	6.88666	7.13759	6.70244	6.57693	6.33343
YOL130W::chr00_6	0.307778	7.83752	0.0660093	0.429769	YOL130W	ALR1	FT	7.73525	7.48143	7.78916	8.07899	7.91831	7.94038
YJR026W::chr00_13	-0.390689	7.62283	0.0661021	0.429861	YJR026W	NA	NA	7.7096	7.65077	8.01967	7.39089	6.99831	7.74626
YPL139C::chr16_2	0.262839	8.20207	0.0662845	0.430022	YPL139C	UME1	FT	8.048	8.15765	7.97893	8.28084	8.31609	8.3812
YER137C::chr00_5	0.4804	6.9656	0.0662343	0.430022	YER137C	YER137C	na	6.90449	6.65281	6.53017	7.3601	7.42371	6.64663
YOL090W::chr00_6	-0.250006	8.54173	0.0664095	0.430321	YOL090W	MSH2	FT	8.5969	8.69026	8.6902	8.36414	8.44031	8.42625
YFR052W::chr00_2	0.26637	8.46212	0.0667392	0.431945	YFR052W	RPN12	FT	8.44237	8.20651	8.30744	8.54555	8.72165	8.48848
YDL230W::chr4_3	0.381345	7.47142	0.0669875	0.433038	YDL230W	PTP1	FT	6.9351	7.39448	7.41677	7.395	7.66892	7.84846
YKL108W::chr11_2	-0.350355	7.46904	0.0673781	0.435047	YKL108W	SLD2	FT	7.72989	7.47546	7.67812	7.42425	7.06775	7.32054
YKR072C::chr00_3	-0.355558	7.35548	0.0677914	0.435521	YKR072C	SIS2	FF|FT	7.50821	7.49625	7.55484	7.33465	7.01439	7.11788
YER044C-A::chr5_3	0.290252	7.93119	0.0679651	0.435521	YER044C-A	MEI4	FT	7.8983	7.68996	7.73776	8.13659	8.12347	7.93333
YDR323C::chr4_6	0.327237	7.94286	0.0676523	0.435521	YDR323C	PEP7	FF|FT	7.97849	7.51673	7.77563	7.84543	8.17445	8.24078
YIL047C::chr9_1	0.383002	7.63989	0.067619	0.435521	YIL047C	SYG1	FT	7.46207	7.37538	7.46287	7.54459	8.24156	7.559
YBR157C::chr2_3	0.411826	7.02659	0.0680901	0.435521	YBR157C	ICS2	na	6.6243	6.84869	6.91966	6.95161	7.33431	7.33488
YNL084C::chr14_3	0.41957	7.22527	0.0679549	0.435521	YNL084C	END3	FF|FT	6.90686	7.33859	6.66652	7.19358	7.4919	7.54828
YMR043W::chr13_2	0.525864	6.66355	0.0676984	0.435521	YMR043W	MCM1	FT	6.22001	6.42196	6.46844	6.71037	7.10427	6.86484
YBL067C::chr2_1	1.22076	3.60044	0.0680723	0.435521	YBL067C	UBP13	FT	0.86097	3.23003	3.40844	2.27092	3.98178	4.9431
YOR247W::chr15_3	-0.700873	4.71432	0.0685748	0.437084	YOR247W	SRL1	FT	5.0024	4.93228	5.07528	4.01146	4.59155	4.27726
YPR156C::chr16_5	-0.318087	8.123	0.0685339	0.437084	YPR156C	TPO3	FT	8.41423	8.25377	8.1321	7.59763	8.0737	8.13724
YAL007C::chr1_1	-0.256818	8.50118	0.0684492	0.437084	YAL007C	ERP2	FT	8.57688	8.53583	8.74546	8.31118	8.4415	8.3436
YDL192W::chr4_3	-0.744177	4.93266	0.0688384	0.437391	YDL192W	ARF1	FF|FT	5.13813	5.60314	4.8678	4.93497	4.17726	4.20106
YLR457C::chr00_15	-0.449113	6.92543	0.0689082	0.437391	YLR457C	NBP1	FT	7.00113	6.99494	7.35785	6.62336	6.43601	6.93238
YLR445W::chr00_4	-0.336889	7.90027	0.0689435	0.437391	YLR445W	GMC2	FT	7.79167	8.14955	8.19633	7.84603	7.39452	7.86707
YJL021C::chr00_13	0.351895	7.66593	0.0689253	0.437391	YJL021C	NA	NA	7.50821	7.16404	7.71047	7.83276	7.6464	7.98764
YOL053W::chr15_5	-0.399044	7.144	0.0694185	0.438365	YOL053W	AIM39	FT	7.27592	7.2103	7.47861	6.77362	6.79366	7.17875
YAL027W::chr1_1	0.304879	8.33532	0.0691875	0.438365	YAL027W	SAW1	FT	8.3361	8.03451	8.13475	8.38164	8.76221	8.24458
YPL054W::chr16_3	0.321258	8.62063	0.0693747	0.438365	YPL054W	LEE1	na	8.4234	8.25261	8.64628	8.49436	9.10472	8.64838
YNL006W::chr14_4	0.382037	7.31028	0.0692586	0.438365	YNL006W	LST8	FT	7.23865	7.11241	6.95009	7.36765	7.75757	7.29694
YLR269C::chr12_4	-0.765734	3.37882	0.069962	0.438382	YLR269C	YLR269C	na	3.66514	3.66709	3.66476	2.64684	3.06148	3.00326
YCR025C::chr00_1	-0.708446	5.31805	0.0698063	0.438382	YCR025C	YCR025C	na	5.10538	5.85377	5.76444	5.17952	4.89924	4.55949
YKR028W::chr00_14	-0.368435	7.32698	0.0698521	0.438382	YKR028W	SAP190	FT	7.29602	7.49133	7.67539	7.0612	7.0366	7.27481
YGL074C::chr7_1	-0.35379	7.53891	0.0695132	0.438382	YGL074C	YGL074C	na	7.60804	7.78632	7.70869	7.64326	7.19453	7.1466
YDR430C::chr4_7	0.309661	7.66524	0.0700557	0.438382	YDR430C	CYM1	FT	7.48453	7.58392	7.42762	7.73368	7.94539	7.74492
YPL080C::chr16_3	0.389259	7.51894	0.0696046	0.438382	YPL080C	YPL080C	na	7.5963	7.12645	7.16119	7.62937	7.40187	7.99894
YOR020C::chr15_1	0.40537	7.05371	0.069988	0.438382	YOR020C	HSP10	FT	6.75147	6.6928	7.03486	7.03088	7.38466	7.28776
YDR382W::chr4_7	0.721643	6.16524	0.070064	0.438382	YDR382W	RPP2B	FT	5.08872	5.60678	6.30384	6.79244	6.48761	6.0504
YDR500C::chr4_8	-1.40257	1.55985	0.0712314	0.442825	YDR500C	RPL37B	FT	1.67792	0.710298	2.72641	0.46304	1.67352	-4.73284
YLR293C::chr12_4	-0.744672	4.7345	0.0711295	0.442825	YLR293C	NA	NA	5.18591	5.3086	4.49938	4.35989	3.75559	4.61927
YCL069W::chr3_1	-0.264929	8.4856	0.0711242	0.442825	YCL069W	VBA3	na	8.48994	8.69839	8.63696	8.51074	8.19576	8.30953
YGR192C::chr7_5	0.299697	8.01464	0.0710129	0.442825	YGR192C	TDH3	FT	7.73124	7.82986	7.99142	8.02379	8.38944	8.0268
YGL242C::chr7_3	0.351909	7.89228	0.0712611	0.442825	YGL242C	YGL242C	na	8.05123	7.66045	7.30938	7.94523	8.16871	8.04762
YDR252W::chr4_6	0.633068	6.29836	0.070933	0.442825	YDR252W	BTT1	FT	6.20076	5.59948	5.97736	6.59219	6.86987	6.19885
YNR033W::chr00_18	-0.404445	7.25475	0.0719038	0.446311	YNR033W	ABZ1	FT	7.30686	7.5625	7.43517	6.66616	7.33174	7.04346
YDR003W::chr4_3	-0.334723	7.57743	0.0719965	0.446378	YDR003W	RCR2	FT	7.56201	7.8759	7.74038	7.23636	7.39943	7.5452
YGR287C::chr00_3	-0.331653	7.59885	0.0722853	0.447246	YGR287C	IMA1	FT	7.73392	7.55025	7.9461	7.36262	7.52595	7.37184
YEL062W::chr5_2	0.262658	8.49631	0.0723005	0.447246	YEL062W	NPR2	FT	8.32991	8.48376	8.24929	8.45159	8.67082	8.72792
YCL057W::chr3_1	-0.276582	8.43038	0.0725595	0.44834	YCL057W	PRD1	FT	8.56262	8.63153	8.48679	8.48437	8.01896	8.30589
YMR031W-A::chr13_2	-0.72013	4.99208	0.0727675	0.449117	YMR031W-A	YMR031W-A	na	5.13813	5.70187	4.89933	4.90299	4.22226	4.47141
YBR184W::chr2_4	-0.295372	8.23227	0.0729129	0.449506	YBR184W	YBR184W	na	8.46353	8.52142	8.09036	8.00454	8.2565	7.94973
YGR133W::chr7_5	-0.343159	7.62343	0.0730179	0.449645	YGR133W	PEX4	FT	7.62403	8.0065	7.68356	7.26987	7.63605	7.39426
YLR216C::chr12_3	-0.652334	6.34552	0.0731994	0.450255	YLR216C	CPR6	na	6.38943	6.68764	6.77418	6.48983	5.4836	5.73626
YLR234W::chr12_4	-0.697228	4.65193	0.0734548	0.451317	YLR234W	NA	NA	4.90108	4.96673	4.94839	4.13457	4.59155	3.94486
YPR027C::chr16_4	-0.734749	5.85488	0.0736453	0.451978	YPR027C	YPR027C	na	6.18517	6.54485	5.61673	5.96537	5.20968	4.87607
YMR082C::chr00_6	-0.317651	7.745	0.0737881	0.452346	YMR082C	YMR082C	na	8.04693	7.73728	7.8781	7.36514	7.65052	7.69301
YDR163W::chr4_5	0.282102	7.90201	0.0740335	0.453341	YDR163W	CWC15	FT	7.77485	7.6339	7.84123	7.93962	8.11007	8.05196
YDR243C::chr4_6	-0.332138	7.70266	0.0742968	0.454443	YDR243C	PRP28	FT	7.71504	8.04664	7.78832	7.68146	7.239	7.60999
YKR052C::chr11_3	-0.51956	6.95301	0.0746054	0.45531	YKR052C	MRS4	FT	7.51447	7.21747	6.71871	7.11003	6.16352	6.55164
YLL060C::chr12_1	-0.269088	7.99272	0.07459	0.45531	YLL060C	GTT2	FT	8.19729	8.02364	8.1321	7.83458	7.87493	7.84095
YOR256C::chr15_3	0.365494	7.3569	0.0748598	0.456352	YOR256C	TRE2	FT	7.27039	7.03336	7.17156	7.64396	7.24173	7.65066
YHL027W::chr8_1	0.266675	8.76302	0.0752071	0.457957	YHL027W	RIM101	FF|FT	8.591	8.76352	8.50176	9.03716	8.93434	8.67186
YGR246C::chr00_2	-0.534696	6.74211	0.0756755	0.458762	YGR246C	BRF1	FT	6.86834	7.06418	6.99893	6.87363	6.38251	5.90907
YNL064C::chr14_3	-0.338682	7.45167	0.0754282	0.458762	YNL064C	YDJ1	FT	7.67654	7.49625	7.64874	7.42827	7.06775	7.28407
YDR073W::chr4_4	-0.271259	8.10898	0.0756016	0.458762	YDR073W	SNF11	FT	8.23469	8.2734	8.2033	8.14442	7.78407	7.93921
YHR196W::chr8_3	0.502225	6.79462	0.0756147	0.458762	YHR196W	UTP9	FT	6.92105	6.08302	6.43656	7.11203	6.92194	7.02148
YPR008W::chr00_15	-0.42915	7.25666	0.0758428	0.459057	YPR008W	HAA1	FT	7.04065	7.5235	7.70869	6.66207	7.05537	7.2896
YGR245C::chr00_2	-0.383456	7.58252	0.0764814	0.459057	YGR245C	SDA1	FT	7.68765	7.74226	7.84447	7.79966	6.97877	7.20824
YJL039C::chr10_2	-0.348854	7.38265	0.0765116	0.459057	YJL039C	NUP192	FT	7.60219	7.44321	7.58035	6.98253	7.22801	7.35436
YJL133W::chr10_1	-0.304319	7.75821	0.0762155	0.459057	YJL133W	MRS3	FT	7.88026	7.90653	7.9125	7.58904	7.77655	7.40109
YPL226W::chr16_1	-0.254799	8.2341	0.0764226	0.459057	YPL226W	NEW1	FT	8.23089	8.46229	8.35938	8.08001	8.10407	8.11561
YOL097C::chr00_6	0.339209	7.43378	0.0761231	0.459057	YOL097C	WRS1	FT	7.12477	7.29858	7.32339	7.47173	7.77655	7.51247
YFR001W::chr6_1	0.349232	7.46467	0.0759742	0.459057	YFR001W	LOC1	FT	7.25927	7.2793	7.29404	7.39582	7.54157	7.89877
YDL159W::chr4_2	0.506769	6.78221	0.0760038	0.459057	YDL159W	NA	NA	6.42967	6.36928	6.69015	7.3295	6.53742	7.04564
YGR027C::chr7_4	0.591536	6.59546	0.0765656	0.459057	YGR027C	RPS25A	FT	5.83673	6.25315	6.60283	7.01066	6.42162	7.05217
YER165W::chr00_5	0.725919	5.78086	0.076298	0.459057	YER165W	PAB1	FF|FT	5.97006	5.16764	4.69172	5.83831	6.06198	6.34764
YHR009C::chr00_10	0.270127	8.10961	0.0766777	0.459225	YHR009C	TDA3	FT	8.0936	7.84922	7.94987	8.31509	8.29255	8.0926
YGR268C::chr00_3	-0.830566	4.41292	0.0774288	0.463058	YGR268C	HUA1	na	4.47066	5.29058	4.20857	4.51901	3.62764	3.20401
YDR136C::chr4_4	-0.49647	6.68758	0.0774875	0.463058	YDR136C	VPS61	FF	6.94207	6.83787	6.94707	6.59791	6.44553	6.15912
YNL253W::chr14_1	-0.716957	5.40772	0.0783554	0.467221	YNL253W	TEX1	FT	5.62196	6.07515	5.31859	5.50572	4.55684	4.68788
YJL193W::chr10_1	0.316017	7.62478	0.0783114	0.467221	YJL193W	YJL193W	na	7.65972	7.38284	7.30585	7.79966	7.76329	7.75295
YNL100W::chr00_16b	-1.00449	2.39668	0.0788766	0.469815	YNL100W	AIM37	FT	2.19631	3.4077	1.96661	2.53208	0.556287	0.874375
YIL054W::chr9_1	-0.756331	5.0867	0.0793693	0.47035	YIL054W	YIL054W	na	5.61034	5.56242	4.92407	5.17952	3.78588	4.59565
YDR138W::chr4_4	-0.451123	7.12222	0.0796561	0.47035	YDR138W	HPR1	FT	7.30325	7.55968	7.07546	6.34946	6.95897	7.20044
YPL232W::chr16_1	-0.342839	7.79846	0.0796232	0.47035	YPL232W	SSO1	FT	7.922	7.68652	8.21399	7.31569	7.78594	7.70685
YNL024C::chr14_4	-0.308678	7.81198	0.0794362	0.47035	YNL024C	YNL024C	na	7.88026	7.9452	8.03749	7.50025	7.49878	7.90479
YER027C::chr5_3	0.300244	7.82294	0.0791775	0.47035	YER027C	GAL83	FT	7.54532	7.73312	7.70334	7.77337	7.9353	8.15956
YNL260C::chr00_8	0.300591	7.85867	0.0795775	0.47035	YNL260C	LTO1	FT	7.73659	7.45741	7.87413	8.08256	8.00294	7.90719
YER025W::chr5_3	0.390632	7.24538	0.0793602	0.47035	YER025W	GCD11	FT	7.18283	6.83632	7.06715	7.47329	7.08003	7.65923
YNL069C::chr14_3	0.558954	6.56017	0.0792465	0.47035	YNL069C	RPL16B	FT	6.24654	5.92557	6.52209	6.59505	6.86278	6.95343
YOL081W::chr15_5	-0.385167	7.2195	0.0799656	0.471158	YOL081W	IRA2	FT	7.30866	7.6114	7.24088	7.27969	6.86633	6.83489
YPR028W::chr16_4	0.351167	7.66988	0.0799374	0.471158	YPR028W	YOP1	FT	7.31404	7.54075	7.57743	8.16816	7.73251	7.51562
YMR147W::chr13_4	0.34786	7.93286	0.0801959	0.472005	YMR147W	YMR147W	na	7.87662	7.65254	7.70602	8.45828	7.66689	8.04326
YJR076C::chr10_4	0.294884	7.6861	0.0802968	0.47209	YJR076C	CDC11	FT	7.63841	7.44117	7.50447	7.87575	7.77843	7.81562
YDL023C::chr4_1	-0.378742	7.16322	0.0806039	0.472368	YDL023C	YDL023C	na	7.15309	7.28841	7.53991	6.81348	6.89788	7.14457
YKL132C::chr11_2	-0.36727	7.27684	0.0805671	0.472368	YKL132C	RMA1	FT	7.46691	7.62044	7.2223	7.14754	7.20578	6.85989
YDR393W::chr4_7	0.233877	8.95346	0.0804623	0.472368	YDR393W	SHE9	FT	8.82902	8.84718	8.81779	9.11722	8.9661	9.10562
YEL009C::chr5_2	0.252305	8.38045	0.0807398	0.472657	YEL009C	GCN4	FF|FT	8.36666	8.10257	8.26329	8.44764	8.47209	8.57706
YGL046W::chr7_1	-0.466775	6.86514	0.0809777	0.473542	YGL046W	NA	NA	6.82121	7.02249	7.33381	6.90625	6.23662	6.59397
YPR083W::chr00_18	0.315359	7.69305	0.0811299	0.473924	YPR083W	MDM36	FT	7.45396	7.57836	7.53891	7.81569	8.0737	7.59667
YHR127W::chr00_10	-0.315451	7.57517	0.0815197	0.47417	YHR127W	YHR127W	FT	7.81845	7.73312	7.60829	7.54311	7.41647	7.24096
YBR208C::chr2_4	0.28038	8.09879	0.0813252	0.47417	YBR208C	DUR1,2	FT	7.86076	7.99403	7.99435	8.40791	7.97198	8.27463
YJL023C::chr00_13	0.329259	7.80003	0.0814735	0.47417	YJL023C	PET130	FT	7.82349	7.39764	7.62253	7.66044	8.17015	7.99104
YDR489W::chr4_8	0.367286	7.12238	0.0814246	0.47417	YDR489W	SLD5	FT	6.87564	6.93965	6.95759	7.33807	7.39943	7.12615
YDR499W::chr4_8	-0.366901	7.2741	0.0818755	0.475733	YDR499W	LCD1	FT	7.58595	7.5417	7.16638	7.08175	7.21694	6.91579
YKL001C::chr11_1	-0.866309	5.24317	0.0823368	0.47583	YKL001C	MET14	FT	5.17806	6.1038	5.29508	5.38856	3.2471	4.76401
YJR060W::chr00_13	-0.304057	7.98758	0.0821606	0.47583	YJR060W	CBF1	FF|FT	7.86811	8.08111	8.38911	7.69686	7.95042	7.82326
YBR009C::chr2_2	0.250623	8.23718	0.0823174	0.47583	YBR009C	HHF1	FT	8.01642	8.23506	8.0537	8.31031	8.34308	8.41364
YDR161W::chr4_5	0.2863	8.05279	0.0824391	0.47583	YDR161W	YDR161W	FT	7.81085	7.80707	8.07041	8.37292	8.17731	7.98424
YDR526C::chr00_17a	0.329438	8.01612	0.0820154	0.47583	YDR526C	YDR526C	FF	7.97962	7.89092	7.62912	7.90141	8.52805	8.00679
YER069W::chr5_3	0.339808	7.63143	0.0821182	0.47583	YER069W	ARG5,6	FT	7.43925	7.39975	7.51061	8.11682	7.57881	7.59964
YLR340W::chr12_5	0.369019	7.62187	0.0825028	0.47583	YLR340W	RPP0	FT	7.33715	7.57651	7.34531	8.12377	7.80825	7.33666
YLR372W::chr12_5	-0.314931	8.10401	0.0828304	0.477215	YLR372W	SUR4	FF|FT	8.22328	8.0961	8.41389	7.61253	8.24428	7.89031
YLR117C::chr12_2	0.372734	7.09861	0.0829465	0.47738	YLR117C	CLF1	FT	6.74883	6.92804	7.00329	7.11003	7.35213	7.34199
YMR006C::chr13_2	0.293482	7.84689	0.0835673	0.480446	YMR006C	PLB2	FT	7.64697	7.62044	7.79923	7.83337	7.9166	8.18253
YKR032W::chr11_3	-0.866259	2.59525	0.0837165	0.480627	YKR032W	YKR032W	na	2.52828	3.28567	2.69801	1.54143	2.29554	2.20988
YPR011C::chr00_18	0.283009	7.82443	0.083775	0.480627	YPR011C	YPR011C	FT	7.71911	7.58669	7.71579	8.08001	7.93698	7.84345
YLR142W::chr12_3	0.255633	8.487	0.0842381	0.482776	YLR142W	PUT1	FT	8.45624	8.238	8.35484	8.46142	8.78769	8.55886
YBR289W::chr00_16a	-0.677813	6.26238	0.0846631	0.484332	YBR289W	SNF5	FT	6.42636	6.71661	6.49758	6.53523	5.3782	5.35535
YOR119C::chr15_2	-0.56872	6.58743	0.0846871	0.484332	YOR119C	RIO1	FT	6.88291	6.73504	6.89484	5.69364	6.58125	6.4065
YPL150W::chr16_2	-0.402223	7.12963	0.0848756	0.484821	YPL150W	YPL150W	FT	7.48453	6.92512	7.46603	7.02452	7.00476	6.67789
YDR068W::chr4_4	-0.300085	7.63323	0.0849503	0.484821	YDR068W	DOS2	na	7.88147	7.65254	7.77903	7.57968	7.38218	7.44635
YHR202W::chr8_3	-0.27843	7.87894	0.0851893	0.485677	YHR202W	YHR202W	FT	7.99199	7.99054	8.04527	7.64878	7.62562	7.90239
YLL031C::chr12_1	-0.395842	7.73055	0.0855238	0.485678	YLL031C	GPI13	FT	7.85339	7.81339	8.0572	6.95384	7.97856	7.44964
YMR307W::chr13_5	-0.303586	7.73491	0.0854719	0.485678	YMR307W	GAS1	FT	7.76963	8.0798	7.75682	7.72391	7.485	7.49343
YHR203C::chr8_3	0.350835	7.57594	0.0855455	0.485678	YHR203C	RPS4B	FT	7.26669	7.39026	7.49625	7.39418	8.07216	7.67903
YPL005W::chr16_3	0.360465	7.91351	0.0852857	0.485678	YPL005W	AEP3	FT	7.84721	7.69596	7.60924	7.71209	8.54253	7.85469
YLR187W::chr12_3	-0.739801	6.49077	0.0865258	0.488343	YLR187W	SKG3	FT	6.71123	7.3892	5.98032	6.65661	5.78293	5.47666
YMR247C::chr13_5	0.254414	8.27737	0.0861545	0.488343	YMR247C	RKR1	FT	8.08942	8.16385	8.1733	8.22652	8.57216	8.37861
YHR117W::chr8_2	0.28531	7.8662	0.086548	0.488343	YHR117W	TOM71	FT	7.74857	7.49919	7.87334	7.98722	8.04424	7.96938
YOR077W::chr15_1	0.29396	7.67134	0.0866416	0.488343	YOR077W	RTS2	FT	7.51914	7.41334	7.60829	7.88572	7.68709	7.84471
YOR187W::chr15_2	0.307852	7.70225	0.0866142	0.488343	YOR187W	TUF1	FT	7.2574	7.69339	7.62536	7.91978	7.85185	7.76358
YER046W::chr00_10	0.373984	7.3063	0.086452	0.488343	YER046W	SPO73	FT	7.0276	6.99633	7.27493	7.26539	7.30323	7.80536
YJR035W::chr00_13	0.726274	5.93768	0.0862017	0.488343	YJR035W	RAD26	FT	5.72797	5.00037	5.72978	6.28003	5.35818	6.77044
YGL051W::chr7_1	-0.407159	6.90214	0.086778	0.488607	YGL051W	MST27	FT	7.27592	7.08915	6.87119	6.61774	6.68936	6.73305
YPR123C::chr16_5	-0.275389	8.03604	0.0870274	0.489507	YPR123C	YPR123C	FF	8.01862	8.17923	8.28673	8.08103	7.76709	7.79632
YDR069C::chr4_4	0.288961	8.32116	0.0872257	0.490117	YDR069C	DOA4	FT	8.19243	8.24269	8.06695	8.77388	8.2565	8.27463
YLR099C::chr12_2	-0.57453	6.5348	0.0876176	0.4912	YLR099C	ICT1	FT	6.90924	7.03877	6.32257	5.89746	6.31141	6.39287
YHR015W::chr8_1	-0.283474	7.92743	0.0875103	0.4912	YHR015W	MIP6	FT	8.04261	7.93291	8.19252	7.74596	7.95209	7.61587
YBL024W::chr2_1	-0.258929	8.35029	0.0876886	0.4912	YBL024W	NCL1	FT	8.30669	8.69069	8.38967	8.1696	8.24565	8.22644
YCR002C::chr3_1	0.301451	7.80221	0.0879278	0.492035	YCR002C	CDC10	FT	7.35468	7.74475	7.78579	7.83155	7.94875	8.04544
YMR099C::chr00_9	-0.583236	6.12206	0.0880317	0.492112	YMR099C	YMR099C	FT	6.65575	6.12937	6.29912	6.00894	5.65749	5.68123
YOR147W::chr15_2	0.438171	6.84769	0.0881247	0.492127	YOR147W	MDM32	FT	6.66421	6.59709	6.56597	7.3643	6.91168	6.79398
YNL311C::chr14_1	0.262636	8.15932	0.0882914	0.492554	YNL311C	SKP2	FT	7.9557	8.00166	8.09921	8.17008	8.49405	8.16559
YDR402C::chr4_7	-0.354875	8.29383	0.0884046	0.492682	YDR402C	DIT2	FT	8.16785	8.36825	8.77126	7.60119	8.28064	8.32846
YGR080W::chr7_4	-0.390628	7.65305	0.0886179	0.493367	YGR080W	TWF1	FT	7.90664	7.60321	7.96261	6.83179	7.69709	7.65495
YGL241W::chr7_3	0.282561	8.10922	0.0889685	0.494814	YGL241W	KAP114	FT	7.87176	8.13889	7.84771	8.06048	8.486	8.15047
YGR261C::chr00_3	-0.270292	8.02243	0.0897729	0.498779	YGR261C	APL6	FF|FT	8.17181	8.27283	7.99142	8.02961	7.84288	7.7476
YGR282C::chr00_3	-0.479518	6.67155	0.0900229	0.499659	YGR282C	BGL2	FT	6.89013	7.02657	6.72752	6.48521	6.25839	6.46306
YGR149W::chr7_5	-0.886088	6.0611	0.0902587	0.500046	YGR149W	YGR149W	na	6.17731	6.80175	6.19625	6.54117	4.7226	4.24726
YGL025C::chr7_1	0.376752	6.96449	0.090276	0.500046	YGL025C	PGD1	FF|FT	6.76727	6.75489	6.76223	6.98253	7.21416	7.21019
YDL083C::chr4_1	0.590489	6.19103	0.090488	0.500713	YDL083C	RPS16B	FT	5.96094	6.00506	5.58217	6.59791	6.02436	6.64663
YCR102W-A::chr00_14	0.481603	6.72969	0.0905826	0.500728	YCR102W-A	YCR102W-A	na	6.55322	6.41989	6.42144	7.28324	6.81585	6.66092
YNL229C::chr14_2	0.44901	7.29383	0.0907051	0.500898	YNL229C	URE2	FF|FT	6.46883	6.83477	7.60351	7.44423	7.6298	7.41633
YKL077W::chr11_1	0.306724	8.35811	0.090923	0.501593	YKL077W	YKL077W	na	8.00758	8.37682	8.17588	8.23067	8.85977	8.34182
YBR110W::chr2_3	-1.12182	0.278721	0.0911165	0.502153	YBR110W	ALG1	FT	0.86097	0.194446	-0.0880252	0.125812	-1.62512	-4.73284
YOR169C::chr15_2	-0.941373	3.25802	0.0914039	0.503229	YOR169C	YOR169C	na	3.64249	4.21763	2.26654	3.38915	1.91191	2.01001
YLR322W::chr12_4	-1.14438	5.44013	0.0918688	0.503755	YLR322W	VPS65	na	5.59272	6.23912	5.76101	1.54143	5.03153	5.50229
YAL012W::chr00_12	-0.725638	5.50869	0.0917872	0.503755	YAL012W	CYS3	FF|FT	5.55076	6.29441	5.42207	5.66941	4.79885	4.49713
YIR038C::chr00_3	-0.247517	8.23978	0.0917185	0.503755	YIR038C	GTT1	FT	8.49785	8.20591	8.35256	8.061	8.15862	8.10728
YPR179C::chr16_5	0.250754	8.06833	0.0916035	0.503755	YPR179C	HDA3	FT	7.8983	8.03315	7.87175	8.2182	8.22507	8.11561
YER032W::chr5_3	-0.251884	8.01057	0.092	0.503945	YER032W	FIR1	FT	8.18461	8.04395	8.15644	7.90314	7.87317	7.85469
YPL012W::chr16_3	0.292734	7.74346	0.0920882	0.503945	YPL012W	RRP12	FT	7.51602	7.44931	7.77648	7.7645	8.00132	7.87077
YKR012C::chr11_3	-0.351869	7.15543	0.0925645	0.505205	YKR012C	YKR012C	na	7.14908	7.37538	7.41241	6.97266	6.84131	7.07155
YPR111W::chr16_5	-0.254667	8.03462	0.092565	0.505205	YPR111W	DBF20	FT	8.03502	8.21967	8.20014	7.83579	7.95709	7.90719
YKL105C::chr11_2	0.268005	8.57731	0.0925961	0.505205	YKL105C	SEG2	na	8.42091	8.39116	8.49661	8.99635	8.51567	8.54429
YML122C::chr00_9	-0.656935	5.79872	0.0932066	0.505893	YML122C	YML122C	FF	6.06681	6.23677	5.92318	5.45307	5.89138	4.699
YGR086C::chr00_14	-0.629452	6.54768	0.0933708	0.505893	YGR086C	PIL1	FT	6.41638	6.7777	7.17026	6.07191	5.52009	6.72763
YMR138W::chr00_11	-0.555934	6.23165	0.0929082	0.505893	YMR138W	CIN4	FT	6.23523	6.61891	6.5422	6.09433	5.84178	5.79964
YGL056C::chr7_1	-0.372979	7.15464	0.0935907	0.505893	YGL056C	SDS23	FT	7.34944	7.52157	7.07269	7.15919	6.72106	6.93708
YPL253C::chr16_1	0.231128	8.81534	0.0936496	0.505893	YPL253C	VIK1	FT	8.70059	8.59575	8.78018	8.81833	9.01087	8.94261
YNL276C::chr14_1	0.240943	8.31946	0.0933785	0.505893	YNL276C	YNL276C	na	8.26651	8.04596	8.25722	8.48128	8.41267	8.40518
YGR003W::chr7_3	0.27114	7.93704	0.0931827	0.505893	YGR003W	CUL3	FT	7.79809	7.91685	7.65521	8.17151	8.09048	7.92032
YLR349W::chr12_5	0.274147	7.7394	0.0935851	0.505893	YLR349W	YLR349W	na	7.50508	7.66745	7.60447	7.82851	7.8661	7.91079
YNL323W::chr14_1	0.275608	7.81549	0.0932878	0.505893	YNL323W	LEM3	FF|FT	7.78523	7.54075	7.67357	7.85859	8.01896	7.95554
YCR013C::chr00_11	0.408844	7.1461	0.093426	0.505893	YCR013C	YCR013C	na	7.07911	6.64751	7.01485	7.63564	7.37223	6.89417
YPL025C::chr16_3	-0.283791	7.90389	0.0939479	0.505936	YPL025C	YPL025C	na	7.94879	8.01201	8.14333	7.73757	7.52371	7.96248
YER059W::chr5_3	-0.272706	7.80871	0.0938577	0.505936	YER059W	PCL6	FT	7.95455	7.82282	8.02468	7.59119	7.7208	7.67903
YMR286W::chr13_5	-0.265422	7.9113	0.0940284	0.505936	YMR286W	MRPL33	FT	8.03719	7.89092	8.16749	7.80275	7.72472	7.78201
YBR227C::chr2_4	0.257229	8.08241	0.0940251	0.505936	YBR227C	MCX1	FT	7.84349	8.00235	7.98996	8.36204	8.11455	8.11872
YLR338W::chr12_5	-0.450809	6.73052	0.0943412	0.507119	YLR338W	OPI9	FF	6.8009	6.88366	7.09873	6.58789	6.47836	6.37217
YHR079C::chr8_2	-0.407184	7.34362	0.0945674	0.5076	YHR079C	IRE1	FF|FT	7.5963	7.5417	7.44802	6.61915	6.99507	7.59071
YJL139C::chr00_14	-0.364164	7.04157	0.0946704	0.5076	YJL139C	YUR1	FT	7.2443	7.06418	7.30703	6.75839	6.77113	6.99238
YHR179W::chr8_3	0.343626	7.67099	0.0947099	0.5076	YHR179W	OYE2	FT	7.84349	7.31092	7.23224	7.58545	7.97856	7.90359
YKR097W::chr00_4	-0.618244	6.65093	0.0949572	0.5084	YKR097W	PCK1	FT	6.62719	7.44931	6.48724	6.73133	6.35246	5.60048
YOR146W::chr15_2	0.657354	6.0634	0.0950454	0.5084	YOR146W	YOR146W	na	5.59272	5.42052	6.0095	6.34096	6.8485	5.62401
YLR378C::chr12_5	0.301424	7.87857	0.0952604	0.509051	YLR378C	SEC61	FT	7.87662	7.42371	7.81832	8.21122	7.91145	7.91198
YHR012W::chr8_1	0.300809	7.9046	0.095507	0.509869	YHR012W	VPS29	FF|FT	7.77615	7.59956	7.85013	8.14345	7.70107	8.2341
YLR119W::chr12_2	0.318616	7.31738	0.0961685	0.511399	YLR119W	SRN2	FT	7.16705	7.10856	7.16638	7.48645	7.43092	7.47898
YFL030W::chr6_1	0.348349	7.16283	0.0961669	0.511399	YFL030W	AGX1	FT	6.89013	7.1837	6.8276	7.36849	7.31886	7.28407
YLR343W::chr00_12	0.352003	7.20959	0.0961045	0.511399	YLR343W	GAS2	FT	7.12885	7.06683	6.8552	7.50101	7.13988	7.44635
YDR427W::chr4_7	0.362138	7.52126	0.0961167	0.511399	YDR427W	RPN9	FT	6.90686	7.6114	7.37252	7.42907	7.92683	7.67622
YDR005C::chr4_3	-0.790731	5.03559	0.0965128	0.512231	YDR005C	MAF1	FT	4.663	4.82372	6.10725	4.76244	3.84462	4.86623
YNL139C::chr14_3	0.306976	7.6898	0.0964517	0.512231	YNL139C	THO2	FT	7.74725	7.5235	7.27373	7.81385	7.71294	7.96132
YNL038W::chr14_4	-0.337039	7.85242	0.0967015	0.512734	YNL038W	GPI15	FT	7.93138	8.17617	7.90164	7.58401	8.04894	7.28592
YBR241C::chr2_4	0.284136	8.56692	0.0968881	0.513225	YBR241C	YBR241C	na	8.43415	8.17494	8.60958	8.8287	8.85709	8.36733
YDL119C::chr4_2	0.307362	7.46441	0.0970209	0.51343	YDL119C	YDL119C	FF|FT	7.35293	7.27358	7.27614	7.65153	7.45232	7.70547
YLR334C::chr00_11	-0.889723	2.51375	0.0972854	0.513833	YLR334C	YLR334C	na	2.31565	3.37387	2.37817	2.08803	0.243554	2.43947
YMR304C-A::chr13_5	-0.266208	7.93714	0.0972739	0.513833	YMR304C-A	YMR304C-A	na	8.20504	7.97864	7.99435	7.91464	7.799	7.66066
YGL207W::chr7_3	-0.283285	7.87219	0.0976961	0.515503	YGL207W	SPT16	FT	8.21467	7.85689	7.9202	7.69752	7.59173	7.86089
YFL007W::chr00_17a	-0.35558	7.4404	0.0978311	0.515717	YFL007W	BLM10	FT	7.91965	7.31761	7.51469	7.42264	6.98857	7.29511
YNL227C::chr14_2	0.375158	7.35162	0.0979982	0.516099	YNL227C	JJJ1	FT	7.38228	6.9134	7.11896	7.39992	7.87317	7.2295
YOR315W::chr15_4	-0.227719	8.78252	0.0981448	0.516372	YOR315W	SFG1	FT	8.89997	8.96971	8.79869	8.69673	8.54696	8.73739
YFL028C::chr6_1	-0.59282	6.40854	0.0983792	0.516609	YFL028C	CAF16	FT	6.31975	6.76144	6.86162	6.54117	5.67378	5.8404
YLR033W::chr00_8	0.510869	6.62904	0.0983079	0.516609	YLR033W	RSC58	FF|FT	6.54102	6.52957	5.88589	6.80238	6.90824	6.8673
YML010W::chr13_2	0.329985	7.58904	0.09851	0.516798	YML010W	SPT5	FT	7.68903	7.35494	7.1455	7.69219	7.93698	7.57871
YDR420W::chr4_7	-0.287603	7.80429	0.0986616	0.517097	YDR420W	HKR1	FT	7.99311	7.92927	7.89383	7.60048	7.42852	7.88545
YMR194C-A::chr00_4	-1.11925	0.76614	0.0993692	0.518469	YMR194C-A	YMR194C-A	na	1.84596	0.597581	-0.300838	0.965757	-4.73284	-2.07631
YJR077C::chr00_12	-0.524371	6.55887	0.0992389	0.518469	YJR077C	MIR1	FT	7.01883	6.45064	6.85198	6.37299	6.0307	6.36869
YCR100C::chr00_2	-0.339686	7.31835	0.0992562	0.518469	YCR100C	YCR100C	na	7.52379	7.54551	7.34988	7.10602	6.89441	7.36487
YIL085C::chr9_1	0.28308	7.97022	0.0993986	0.518469	YIL085C	KTR7	FT	7.87905	7.89615	7.67448	7.81753	8.30698	8.14946
YIL025C::chr9_1	0.345548	7.27682	0.0990418	0.518469	YIL025C	YIL025C	na	7.07489	6.99354	7.19969	7.37183	7.21137	7.68604
YBR186W::chr2_4	-0.237465	9.15216	0.0995335	0.518664	YBR186W	PCH2	FT	9.45291	9.11051	9.21171	9.08272	9.06591	8.9291
YFL042C::chr00_15	0.266199	8.02765	0.099626	0.518664	YFL042C	YFL042C	na	7.94301	8.01132	7.68898	8.16575	8.00294	8.27649
YKL083W::chr11_1	0.27125	8.18641	0.0998702	0.519439	YKL083W	YKL083W	na	7.89471	8.26996	7.93473	8.36539	8.09654	8.45606
YIL011W::chr9_1	0.284731	8.22678	0.100135	0.52032	YIL011W	TIR3	na	8.1559	7.97864	8.08762	8.02379	8.66777	8.32577
YNL020C::chr14_4	-0.393681	6.9257	0.100814	0.521858	YNL020C	ARK1	FT	7.17496	7.11241	7.02489	6.47747	6.64461	6.97189
YGL090W::chr7_1	-0.334255	7.17999	0.10077	0.521858	YGL090W	LIF1	FT	7.40265	7.30533	7.29404	7.04036	6.84491	7.09911
YGR208W::chr7_5	0.265917	8.10959	0.100757	0.521858	YGR208W	SER2	FT	7.99534	7.73978	8.14399	8.19716	8.39067	8.1052
YLR220W::chr12_3	0.416675	6.8848	0.100605	0.521858	YLR220W	CCC1	FT	6.56531	6.73504	6.67018	7.11801	6.68936	7.34022
YAL061W::chr1_1	0.299085	7.92103	0.101154	0.523126	YAL061W	BDH2	FT	7.71233	7.69852	7.86937	7.80275	7.93022	8.38638
YJR113C::chr00_12	-0.536492	6.7626	0.101923	0.523626	YJR113C	RSM7	FT	6.49751	7.29181	7.09465	6.96605	5.92579	6.28627
YLR313C::chr12_4	-0.279935	7.68712	0.101397	0.523626	YLR313C	SPH1	FT	7.79425	7.69596	7.95212	7.54976	7.59814	7.46439
YFR046C::chr00_2	-0.248411	8.46955	0.101834	0.523626	YFR046C	CNN1	FT	8.57912	8.63956	8.54326	8.58098	8.19717	8.19829
YGR226C::chr00_2	0.243559	8.44878	0.10158	0.523626	YGR226C	YGR226C	na	8.39911	8.35043	8.20897	8.67796	8.36205	8.63033
YGR230W::chr00_2	0.296924	8.08732	0.101678	0.523626	YGR230W	BNS1	FT	8.13881	7.48242	8.0842	8.21308	8.22645	8.24078
YOR061W::chr15_1	0.355439	8.27368	0.101757	0.523626	YOR061W	CKA2	FF|FT	8.39911	7.50311	8.20708	8.30464	8.75266	8.20318
YDL133W::chr4_2	0.359503	7.10619	0.101548	0.523626	YDL133W	SRF1	na	7.01222	6.77447	6.94405	7.15046	7.14573	7.49343
YHR189W::chr8_3	0.325531	7.59516	0.10205	0.523776	YHR189W	PTH1	FT	7.39589	7.26207	7.58714	7.59405	8.05672	7.53902
YML031W::chr00_12	0.769014	4.46656	0.102144	0.523776	YML031W	NDC1	FT	4.02175	3.26736	4.48282	5.29312	3.98178	4.73187
YDR232W::chr4_5	-0.309288	7.5536	0.102397	0.524089	YDR232W	HEM1	FT	7.5392	7.65518	7.87493	7.18221	7.47574	7.49183
YNL269W::chr14_1	0.302221	7.95363	0.10239	0.524089	YNL269W	BSC4	na	7.80958	7.57651	7.96931	8.30026	7.75182	8.17358
YDR277C::chr4_6	-0.361934	7.02582	0.102777	0.525541	YDR277C	MTH1	FT	7.28143	7.0074	7.27253	6.91314	6.6238	6.92766
YER092W::chr00_8	0.352525	7.36048	0.103124	0.526819	YER092W	IES5	FT	7.14506	7.2055	7.16249	7.11302	7.81927	7.56358
YKL063C::chr11_1	0.243301	8.5243	0.103294	0.527193	YKL063C	YKL063C	FT	8.39742	8.43743	8.35199	8.38495	8.76791	8.74009
YHL040C::chr8_1	0.4016	7.09752	0.103464	0.52757	YHL040C	ARN1	FT	7.05787	6.92804	6.62563	6.84987	7.6024	7.30788
YML100W-A::chr00_9	0.591494	5.92594	0.103849	0.529039	YML100W-A	YML100W-A	na	5.81157	5.81648	5.03611	6.10038	6.32694	6.13065
YBL098W::chr2_2	-0.378947	7.35655	0.104366	0.530098	YBL098W	BNA4	FT	7.27592	7.71212	7.56765	6.7774	7.04602	7.53282
YCR012W::chr00_11	0.338561	7.51077	0.104259	0.530098	YCR012W	PGK1	FT	7.22156	7.19706	7.54291	7.54088	7.99648	7.40618
YGL146C::chr7_2	0.405793	7.26904	0.104446	0.530098	YGL146C	RRT6	na	7.49563	6.78255	6.74844	7.7408	7.29009	7.28037
YGR015C::chr7_3	0.418079	8.04975	0.104267	0.530098	YGR015C	YGR015C	FT	8.13678	7.82204	7.43194	8.40098	8.62548	7.45949
YPR169W::chr16_5	-0.297889	7.89649	0.104574	0.530255	YPR169W	JIP5	FT	8.1579	8.13006	7.79336	7.66929	7.49649	8.00006
YPR030W::chr16_4	0.674139	5.54756	0.104735	0.53058	YPR030W	CSR2	FT	4.43156	5.12761	5.66155	6.12237	5.39794	5.88492
YGL239C::chr7_3/chr00_12	-0.308009	7.91432	0.105225	0.532076	YGL239C	NA	NA	7.66394	8.12116	8.31214	7.62798	7.68308	7.92388
YML035C-A::chr13_2	0.320605	7.33078	0.105186	0.532076	YML035C-A	NA	NA	7.09797	7.10856	7.2665	7.57099	7.29536	7.55442
YGR195W::chr7_5	0.401579	7.138	0.105357	0.532249	YGR195W	SKI6	FT	6.9351	6.57679	7.18825	6.98689	7.24719	7.65781
YCR082W::chr00_1	-0.671971	5.3335	0.10632	0.533968	YCR082W	AHC2	FT	4.99348	6.22259	5.33252	4.82227	4.91303	5.08554
YCR059C::chr00_1	-0.515	6.58581	0.106559	0.533968	YCR059C	YIH1	FT	6.95592	6.93531	6.516	5.94084	6.51046	6.3997
YHR152W::chr8_3	-0.310442	7.61114	0.106315	0.533968	YHR152W	SPO12	FT	7.79296	7.61412	7.84933	7.46705	7.67095	7.15471
YHR097C::chr8_2	-0.310072	7.9192	0.10603	0.533968	YHR097C	YHR097C	FT	8.09985	8.07323	8.01536	7.38924	8.11604	7.67199
YLR047C::chr12_2	0.257668	8.44801	0.106236	0.533968	YLR047C	FRE8	FT	8.21371	8.24503	8.46641	8.81863	8.45452	8.39666
YLR395C::chr12_5	0.26522	8.14672	0.106676	0.533968	YLR395C	COX8	FT	8.00092	7.77341	8.21211	8.18724	8.45217	8.16157
YNL214W::chr14_2	0.292767	7.47267	0.106581	0.533968	YNL214W	PEX17	FT	7.34067	7.23759	7.37027	7.58832	7.57448	7.66492
YKR083C::chr00_3	0.293885	7.64249	0.105802	0.533968	YKR083C	DAD2	FT	7.31762	7.59222	7.5349	7.95195	7.60877	7.75561
YLR230W::chr12_4	0.326341	7.23716	0.106221	0.533968	YLR230W	YLR230W	na	7.1965	6.91781	7.06298	7.43308	7.37722	7.35436
YHR066W::chr8_2	0.355314	7.41445	0.106599	0.533968	YHR066W	SSF1	FT	7.18283	7.03472	7.42654	7.20111	7.90629	7.55442
YDR223W::chr4_5	-0.362457	7.57589	0.107027	0.534254	YDR223W	CRF1	FT	7.8887	7.61954	7.71136	7.61535	6.77113	7.59667
YHR077C::chr8_2	0.25853	7.87543	0.107017	0.534254	YHR077C	NMD2	na	7.68765	7.83841	7.68447	8.01366	8.09503	7.8769
YLR031W::chr00_8	0.357353	7.33881	0.106995	0.534254	YLR031W	YLR031W	na	7.41272	7.03065	6.95909	7.17935	7.74798	7.53748
YFL037W::chr6_1	0.316755	7.79009	0.107293	0.535092	YFL037W	TUB2	FT	7.73124	7.59406	7.53189	7.56735	8.28594	7.87935
YDR466W::chr4_8	-0.277831	7.73762	0.107434	0.535305	YDR466W	PKH3	FF|FT	7.76702	7.94304	7.88677	7.68683	7.68308	7.37878
YBR140C::chr2_3	-0.310187	7.55669	0.107949	0.537381	YBR140C	IRA1	FF|FT	7.86444	7.43092	7.77308	7.23177	7.54157	7.3874
YLL046C::chr12_1	-0.28901	7.93935	0.108053	0.537407	YLL046C	RNP1	FT	7.84721	8.04462	8.29624	7.75941	7.5614	8.00119
YEL006W::chr5_2	-0.292421	7.70945	0.108645	0.539859	YEL006W	YEA6	FT	7.73926	7.67788	8.08557	7.44184	7.51469	7.6944
YDL035C::chr4_1	0.513562	6.50176	0.10914	0.541828	YDL035C	GPR1	FT	6.21234	6.41989	5.99206	6.87127	6.53296	6.7678
YLR066W::chr12_2	-0.888303	3.60658	0.110647	0.54263	YLR066W	SPC3	FT	3.3102	4.23658	4.03776	3.52738	0.556287	3.46084
YBR296C::chr00_1	-0.609267	5.97166	0.110486	0.54263	YBR296C	PHO89	FT	6.17336	6.41989	6.08822	5.8788	4.82825	5.91385
YDL243C::chr4_3	-0.592913	6.35014	0.109887	0.54263	YDL243C	AAD4	FT	6.601	6.10122	6.99456	5.52685	6.23113	6.20276
YGL209W::chr7_3	-0.580651	6.28977	0.110445	0.54263	YGL209W	MIG2	FT	6.20076	6.70645	6.66835	6.21828	6.16352	5.35535
YNL015W::chr14_4	-0.426647	6.94188	0.110746	0.54263	YNL015W	NA	NA	7.33715	6.89861	7.14023	6.35622	6.50592	7.14254
YDL020C::chr4_1	-0.401935	6.86557	0.10962	0.54263	YDL020C	RPN4	FF|FT	6.89493	7.04012	7.19334	6.56033	6.42162	6.91101
YFL001W::chr00_17a	-0.327352	7.64049	0.110794	0.54263	YFL001W	DEG1	FT	7.80193	7.56905	7.97672	7.07664	7.56577	7.69022
YOR288C::chr15_3	0.237947	8.27049	0.11033	0.54263	YOR288C	MPD1	FT	8.28857	8.15579	7.9782	8.47585	8.32643	8.34094
YAL037W::chr1_1	0.238749	8.34377	0.110654	0.54263	YAL037W	YAL037W	na	8.09881	8.16632	8.37404	8.32201	8.44269	8.59578
YHR095W::chr8_2	0.248291	8.10113	0.110488	0.54263	YHR095W	YHR095W	na	7.99869	8.04932	7.85898	8.37583	8.04424	8.21292
YAL038W::chr1_1	0.255378	8.00857	0.109506	0.54263	YAL038W	CDC19	FT	7.74857	7.86984	7.99142	8.14735	8.26996	7.95554
YBR085W::chr2_3	0.268326	8.04479	0.110498	0.54263	YBR085W	AAC3	FT	7.85215	7.75792	8.07939	8.19999	8.35323	7.93216
YLR052W::chr00_8	0.353373	7.44918	0.109861	0.54263	YLR052W	IES3	FT	7.45883	7.16528	7.13494	7.2391	7.97856	7.53437
YLR314C::chr12_4	0.37931	6.95471	0.109571	0.54263	YLR314C	CDC3	FT	6.52563	6.71661	6.97101	7.19358	7.25803	6.91579
YNL090W::chr00_16b	0.410103	6.90039	0.109939	0.54263	YNL090W	RHO2	FT	6.6782	6.88966	6.4301	7.39253	6.86633	6.93943
YHR013C::chr8_1	-0.238212	8.10995	0.111085	0.543571	YHR013C	ARD1	FT	8.36406	8.13069	8.1623	7.90948	8.02056	8.02127
YPL195W::chr16_1	-0.245456	8.36995	0.111579	0.545016	YPL195W	APL5	FT	8.37441	8.45068	8.61955	8.01847	8.37207	8.31225
YLR274W::chr12_4	0.478567	6.95728	0.11158	0.545016	YLR274W	MCM5	FT	6.7777	6.33453	6.91812	6.4157	7.28479	7.59369
YGR140W::chr7_5	-0.287304	7.61318	0.111772	0.545463	YGR140W	CBF2	FT	7.73793	7.71043	7.79252	7.35842	7.32918	7.66775
YMR304W::chr13_5	-0.278949	7.67679	0.112298	0.546561	YMR304W	UBP15	FT	7.67235	7.7823	7.95288	7.53493	7.38218	7.65353
YBR245C::chr2_4	0.238445	8.2224	0.112243	0.546561	YBR245C	ISW1	FT	7.99311	7.98915	8.28733	8.27907	8.32256	8.40348
YNL118C::chr14_3	0.337985	7.13878	0.112251	0.546561	YNL118C	DCP2	FT	6.94439	7.1416	6.76223	7.32348	7.23077	7.32952
YJR066W::chr00_13	-0.332186	7.50657	0.113036	0.548686	YJR066W	TOR1	FT	7.52069	7.71128	7.74038	7.67606	7.239	6.97419
YMR305C::chr13_5	0.249713	7.89917	0.113024	0.548686	YMR305C	SCW10	FT	7.67793	7.73145	7.88362	7.94074	8.05827	8.05196
YPR185W::chr16_5	0.329759	7.4761	0.113034	0.548686	YPR185W	ATG13	FT	7.55899	7.30981	6.97546	7.44423	7.81561	7.60999
YIL079C::chr9_1	0.550193	6.46619	0.11349	0.550403	YIL079C	AIR1	FT	6.6127	5.77172	5.96847	6.88419	6.61116	6.62054
YHR007C::chr00_10	-0.304488	7.61728	0.113826	0.550561	YHR007C	ERG11	FF|FT	7.80576	7.4483	7.9745	7.38594	7.58313	7.38912
YDL096C::chr4_2	0.232366	8.36996	0.113729	0.550561	YDL096C	OPI6	na	8.20117	8.29446	8.24807	8.6483	8.4498	8.32217
YBL048W::chr2_1	0.26719	8.27753	0.113677	0.550561	YBL048W	RRT1	na	8.27021	8.03586	8.09309	8.0433	8.56563	8.5489
YOR109W::chr15_2	-0.781153	5.10985	0.114032	0.550585	YOR109W	INP53	FT	4.73971	6.27393	4.61783	5.07272	4.15423	4.53487
YGL030W::chr7_1	0.88245	4.02549	0.113962	0.550585	YGL030W	RPL30	FT	3.73104	3.93406	2.26654	5.1132	3.20289	4.08713
YKR002W::chr11_3	-0.492754	6.57555	0.114299	0.551382	YKR002W	PAP1	FT	7.06641	6.74665	6.52613	6.36631	6.11663	6.4065
YKR049C::chr11_3	-0.349082	7.18985	0.114818	0.552601	YKR049C	FMP46	FT	7.52534	7.40917	7.08371	7.0529	7.18035	6.73845
YDL074C::chr4_1	0.251194	8.3521	0.114855	0.552601	YDL074C	BRE1	FT	8.30939	8.21609	8.1301	8.6014	8.60439	8.16458
YPL158C::chr00_18	0.370168	7.48029	0.114709	0.552601	YPL158C	AIM44	FT	7.62836	7.1047	7.04194	7.90141	7.19171	7.76093
YFR016C::chr6_1	-0.560447	6.17169	0.115232	0.552824	YFR016C	YFR016C	na	6.10044	6.74335	6.33184	5.49043	5.99225	6.03732
YOR172W::chr15_2	-0.553964	5.72505	0.115165	0.552824	YOR172W	YRM1	FT	5.84171	6.09864	5.94449	5.38856	5.64101	5.17589
YML071C::chr00_9	-0.475589	6.64336	0.115953	0.552824	YML071C	COG8	FF|FT	6.75939	6.9075	6.89797	5.97858	6.54186	6.56082
YBR068C::chr2_2	-0.375601	6.99858	0.116622	0.552824	YBR068C	BAP2	FT	7.4893	7.02657	6.93647	6.59362	6.88044	6.89659
YKL094W::chr11_1	-0.369071	7.75346	0.116005	0.552824	YKL094W	YJU3	FT	8.11535	7.93291	7.69618	7.97849	6.91511	7.56813
YDL079C::chr4_1	-0.338244	7.38083	0.115727	0.552824	YDL079C	MRK1	FT	7.34067	7.70023	7.5469	7.09797	6.92194	7.51089
YKL157W::chr11_2	-0.326012	7.46627	0.115831	0.552824	YKL157W	APE2	FT	7.72586	7.23524	7.82654	7.27523	7.15446	7.42975
YLL052C::chr12_1	-0.320812	7.47522	0.116402	0.552824	YLL052C	AQY2	FT	7.64839	7.82908	7.35785	7.54311	7.1775	7.14863
YPR150W::chr16_5	-0.307505	7.54693	0.116685	0.552824	YPR150W	YPR150W	na	7.75255	7.77341	7.5349	7.5637	7.0366	7.48542
YOL105C::chr00_6	-0.269585	8.69392	0.115155	0.552824	YOL105C	WSC3	FT	8.61301	8.92953	8.89919	8.2804	8.45335	8.86078
YJL025W::chr00_13	-0.234993	8.13243	0.116827	0.552824	YJL025W	RRN7	FT	8.34402	8.2256	8.15774	8.14394	7.88196	7.9831
YDR066C::chr4_4	0.222876	8.20066	0.115647	0.552824	YDR066C	RTR2	FT	8.0768	8.06729	8.10666	8.31595	8.37456	8.22644
YHR025W::chr00_10	0.249396	8.27722	0.116774	0.552824	YHR025W	THR1	FF|FT	7.92904	8.10257	8.37011	8.29982	8.33926	8.53733
YGL121C::chr7_2	0.300408	7.64954	0.116768	0.552824	YGL121C	GPG1	FT	7.61388	7.40604	7.44161	7.66317	8.08896	7.56965
YDR023W::chr4_3	0.306384	7.88229	0.116441	0.552824	YDR023W	SES1	FT	7.79681	7.72056	7.63943	8.14881	7.55042	8.27463
YJL126W::chr10_2	0.313754	7.45772	0.115578	0.552824	YJL126W	NIT2	na	7.47974	7.37965	6.96506	7.59691	7.546	7.66633
YDL199C::chr4_3	0.400947	6.97539	0.115323	0.552824	YDL199C	YDL199C	na	6.95132	6.46275	6.82268	6.71564	7.33174	7.35436
YKL027W::chr11_1	0.411417	7.00222	0.116577	0.552824	YKL027W	YKL027W	FT	7.02322	6.65104	6.63503	6.99124	7.63812	6.81968
YLR094C::chr12_2	0.484258	6.71305	0.116122	0.552824	YLR094C	GIS3	FT	6.66982	6.40112	6.2486	6.36965	7.22248	7.08221
YOR378W::chr15_4	-0.444728	7.1035	0.116988	0.553108	YOR378W	YOR378W	FT	7.24242	7.55591	7.07407	7.43148	6.40707	6.48893
YIL125W::chr9_2	-0.458636	6.87102	0.118487	0.553191	YIL125W	KGD1	FT	6.69481	7.37645	7.07821	7.09494	6.2957	6.29729
YJL154C::chr10_1	-0.406272	6.80324	0.117413	0.553191	YJL154C	VPS35	FF|FT	6.91161	6.81757	7.20474	6.63313	6.7132	6.3791
YIL013C::chr9_1	-0.389925	7.34018	0.118873	0.553191	YIL013C	PDR11	FT	7.51447	7.63925	7.39371	7.43467	6.42162	7.32234
YMR136W::chr00_12	-0.35997	6.97497	0.118456	0.553191	YMR136W	GAT2	FT	7.23487	7.27587	6.87753	6.68374	6.91511	6.73575
YDR412W::chr4_7	-0.321221	7.62307	0.118059	0.553191	YDR412W	RRP17	FT	7.99199	7.59498	7.70334	7.36514	7.14281	7.77151
YPL210C::chr16_1	-0.310497	7.9049	0.117837	0.553191	YPL210C	SRP72	FT	8.29039	7.89466	7.93473	7.93228	7.28214	7.90719
YOR296W::chr15_4	-0.276058	8.3923	0.119033	0.553191	YOR296W	YOR296W	na	8.43745	8.47032	8.65138	8.5932	8.147	7.90839
YNL056W::chr00_16b	-0.250306	7.98427	0.118726	0.553191	YNL056W	OCA2	na	8.03066	8.17984	8.09377	7.98504	7.62562	7.91556
YLR005W::chr12_1	-0.232378	8.22785	0.118814	0.553191	YLR005W	SSL1	FT	8.21371	8.47681	8.30862	8.06461	8.21675	8.03121
YOR324C::chr15_4	0.230184	8.32447	0.11735	0.553191	YOR324C	FRT1	FT	8.22424	8.27969	8.1026	8.55072	8.46158	8.27463
YPL177C::chr16_2	0.240752	8.33424	0.118273	0.553191	YPL177C	CUP9	FT	8.12458	8.16013	8.32786	8.21122	8.61286	8.49727
YKL113C::chr11_2	0.250964	8.19247	0.118887	0.553191	YKL113C	RAD27	FT	8.16983	7.8031	8.17845	8.18772	8.26862	8.46423
YPL039W::chr16_3	0.271358	8.17518	0.118246	0.553191	YPL039W	YPL039W	na	7.87905	8.09934	8.10328	7.92263	8.4929	8.43542
YBR232C::chr00_8	0.274906	7.73852	0.118002	0.553191	YBR232C	YBR232C	na	7.6095	7.71128	7.44482	7.79717	8.06755	7.7192
YEL013W::chr5_2	0.29223	7.75113	0.117662	0.553191	YEL013W	VAC8	FT	7.57553	7.45539	7.74472	8.1527	7.65463	7.80536
YGL179C::chr7_2	0.302038	7.48491	0.118468	0.553191	YGL179C	TOS3	FT	7.57702	7.2079	7.15336	7.55491	7.66282	7.65923
YEL050C::chr5_2	0.302046	7.91204	0.117371	0.553191	YEL050C	RML2	FF|FT	7.98413	7.70619	7.52988	7.94747	8.37082	7.78201
YGL181W::chr7_2	0.309442	7.46675	0.117514	0.553191	YGL181W	GTS1	FT	7.24242	7.12898	7.50857	7.79406	7.44522	7.56813
YER028C::chr5_3	0.348384	7.39606	0.119031	0.553191	YER028C	MIG3	FT	7.24806	7.53884	6.72927	7.63842	7.55702	7.47251
YGR119C::chr7_4	0.377163	6.8747	0.118312	0.553191	YGR119C	NUP57	FT	6.47845	6.75653	6.75879	7.01814	6.90824	7.20239
YGL148W::chr7_2	-1.08422	2.54667	0.119242	0.55369	YGL148W	ARO2	FF|FT	2.13272	3.56586	2.37817	2.90842	0.813159	-1.19551
YMR298W::chr13_5	0.245402	7.89698	0.11988	0.556177	YMR298W	LIP1	FT	7.81718	7.64635	7.83309	8.04225	8.0505	7.94389
YDL036C::chr4_1	0.3195	7.22638	0.120484	0.558018	YDL036C	PUS9	FT	7.02541	6.98517	7.15206	7.56005	7.26611	7.27481
YHR058C::chr00_10	0.319903	8.24166	0.120533	0.558018	YHR058C	MED6	FT	7.94879	8.11414	8.14333	7.75622	8.60969	8.65196
YNL230C::chr14_2	0.331637	7.21609	0.120583	0.558018	YNL230C	ELA1	FT	7.0938	6.97392	7.04618	7.29824	7.6402	7.13026
YOL092W::chr00_6	-0.352324	7.44401	0.120694	0.558056	YOL092W	YPQ1	na	7.58149	7.5177	7.71225	6.85585	7.67703	7.11788
YLR212C::chr12_3	0.563638	6.32797	0.120796	0.558056	YLR212C	TUB4	FT	5.92385	5.50888	6.45365	6.75327	6.24754	6.67789
YJR140C::chr00_12	-0.286804	7.56283	0.121284	0.558717	YJR140C	HIR3	FT	7.61388	7.87287	7.58327	7.25366	7.48961	7.47898
YDR178W::chr4_5	0.249417	7.92154	0.121245	0.558717	YDR178W	SDH4	FT	7.67095	7.84999	7.84123	8.1198	8.11455	7.87077
YJL110C::chr10_2	0.313891	8.19915	0.121349	0.558717	YJL110C	GZF3	FT	8.14386	8.13574	7.79084	7.7978	8.48254	8.63468
YIL173W::chr9_2	0.331684	7.20394	0.121228	0.558717	YIL173W	VTH1	FT	6.95132	7.2103	6.89797	7.56735	7.18604	7.28776
YGR079W::chr7_4	0.307165	7.47745	0.121562	0.559224	YGR079W	YGR079W	na	7.45233	7.13783	7.33612	7.44184	7.52371	7.86337
YCL008C::chr3_1	-0.741995	3.06656	0.122558	0.559865	YCL008C	STP22	FF|FT	3.47311	3.76168	2.48178	2.48349	2.20877	2.9669
YLR095C::chr12_2	-0.460343	6.8016	0.121945	0.559865	YLR095C	IOC2	FT	6.85362	7.43708	6.60474	6.19017	6.59842	6.79915
YLL001W::chr12_1	0.221639	8.68995	0.122719	0.559865	YLL001W	DNM1	FT	8.43333	8.59346	8.68388	8.90936	8.81365	8.65196
YLR003C::chr12_1	0.241141	8.37822	0.122402	0.559865	YLR003C	CMS1	FT	8.36666	7.95595	8.39355	8.49513	8.46158	8.52018
YML027W::chr00_11	0.25842	7.90402	0.122727	0.559865	YML027W	YOX1	FT	7.83976	7.68652	7.77393	7.93849	7.86077	8.24837
YNL134C::chr14_3	0.31101	7.2863	0.122548	0.559865	YNL134C	YNL134C	FT	7.15909	7.25163	6.93191	7.31135	7.55042	7.42641
YGR090W::chr7_4	0.404583	7.08512	0.122552	0.559865	YGR090W	UTP22	FT	7.01001	6.53149	7.01053	6.71958	7.39206	7.57721
YER094C::chr00_8	0.419916	6.77275	0.122709	0.559865	YER094C	PUP3	FT	6.63295	6.26933	6.69913	6.86891	7.19171	6.80946
YFL029C::chr00_18	0.42495	7.35045	0.12209	0.559865	YFL029C	CAK1	FT	7.20232	6.85636	7.27253	6.74428	7.6911	7.95321
YLR075W::chr12_2	0.531871	6.5248	0.122483	0.559865	YLR075W	RPL10	FF|FT	6.309	6.06987	6.31089	6.36295	7.26342	6.51119
YBR293W::chr00_1	-0.716273	4.15887	0.123154	0.561346	YBR293W	VBA2	na	4.45775	4.70631	4.13632	3.04862	4.42832	3.43446
YOR235W::chr15_3	-0.46406	6.70429	0.123367	0.561378	YOR235W	IRC13	na	6.98322	6.82385	6.92733	6.81838	5.91898	6.45652
YIL007C::chr9_1	0.278759	7.70902	0.123287	0.561378	YIL007C	NAS2	FT	7.58149	7.55591	7.54491	7.53195	8.02215	7.92743
YCR090C::chr00_2	-0.495098	6.56313	0.124009	0.563826	YCR090C	YCR090C	FT	6.68375	7.11497	6.47683	6.49443	6.21452	6.12653
YPL072W::chr16_3	-0.262936	7.98364	0.124203	0.564241	YPL072W	UBP16	FT	7.96143	7.96663	8.35541	7.68348	7.89765	7.94272
YMR233W::chr13_5	-0.288652	7.5999	0.124541	0.565303	YMR233W	TRI1	FT	7.5605	7.6622	7.94987	7.28855	7.52146	7.52033
YIL071C::chr9_1	-0.469844	6.69614	0.124953	0.566546	YIL071C	PCI8	FT	6.57432	7.27472	6.77588	6.68508	6.44078	6.12653
YGL135W::chr7_2	0.344329	7.15212	0.125022	0.566546	YGL135W	RPL1B	FT	7.139	7.02249	6.70984	7.04036	7.50106	7.36313
YDL220C::chr4_3	-0.6554	4.70489	0.126468	0.571281	YDL220C	CDC13	FT	4.54583	5.56617	4.53193	4.63477	4.03319	4.18533
YDR238C::chr4_5	-0.244732	7.94116	0.126667	0.571281	YDR238C	SEC26	FF|FT	7.87419	8.21251	8.06138	7.80646	7.79342	7.83592
YJR032W::chr00_13	0.2469	7.98035	0.126695	0.571281	YJR032W	CPR7	na	8.03936	7.70194	7.79169	8.20046	8.04111	8.04107
YJL037W::chr10_2	0.260452	7.83035	0.126338	0.571281	YJL037W	IRC18	na	7.66535	7.80786	7.59871	8.14491	7.81927	7.86953
YIL146C::chr9_2	0.271272	7.62077	0.126382	0.571281	YIL146C	ATG32	FT	7.50978	7.60686	7.29878	7.81446	7.69908	7.72737
YIL006W::chr9_1	0.312173	7.81862	0.126515	0.571281	YIL006W	YIA6	FT	7.76177	7.3711	7.78916	7.86631	8.31869	7.62756
YBR031W::chr2_2	0.240124	8.07551	0.127218	0.573162	YBR031W	RPL4A	FT	8.13273	7.93653	7.75682	8.25167	8.14846	8.16358
YGL108C::chr7_2	-0.664964	4.29249	0.127995	0.5743	YGL108C	YGL108C	na	4.75034	4.62956	4.25806	3.95912	2.95886	4.39138
YHR072W::chr8_2	-0.641092	4.32472	0.128449	0.5743	YHR072W	ERG7	FT	4.59384	4.89103	4.16773	4.3666	3.81555	3.46084
YBR290W::chr00_1	-0.555265	5.88949	0.128376	0.5743	YBR290W	BSD2	FT	6.16544	6.20105	6.02674	5.50572	5.99225	5.11075
YGR163W::chr7_5	-0.390996	6.89209	0.128298	0.5743	YGR163W	GTR2	FF|FT	7.14506	6.9295	7.1283	6.86654	6.20334	6.86236
YJR099W::chr00_12	-0.390842	7.13677	0.128786	0.5743	YJR099W	YUH1	FT	7.28692	7.38814	7.26771	6.41731	7.39206	6.81202
YDR102C::chr4_4	-0.377303	6.88808	0.128512	0.5743	YDR102C	YDR102C	na	6.98996	7.22697	6.94707	6.45403	6.6196	6.93708
YHR206W::chr8_3	-0.272139	7.61763	0.128349	0.5743	YHR206W	SKN7	FF|FT	7.76571	7.72392	7.74559	7.40073	7.3266	7.66775
YMR193W::chr13_4	-0.258464	8.00869	0.128659	0.5743	YMR193W	MRPL24	FT	8.14889	7.99403	8.24009	8.13561	7.75374	7.67763
YJL100W::chr10_2	-0.25578	8.00526	0.128055	0.5743	YJL100W	LSB6	FT	8.17872	8.11797	8.07732	7.57679	7.93867	8.05737
YNR008W::chr14_4	0.275911	7.81336	0.128762	0.5743	YNR008W	LRO1	FT	7.46045	7.97723	7.50345	7.95696	7.92342	7.94973
YGR078C::chr7_4	0.295048	7.35377	0.127662	0.5743	YGR078C	PAC10	FT	7.12068	7.20429	7.26044	7.34573	7.51695	7.60408
YJR120W::chr00_12	0.330397	7.04604	0.128838	0.5743	YJR120W	YJR120W	FT	6.9467	6.67033	6.97249	7.11103	7.25803	7.22758
YOR261C::chr15_3	0.397071	6.83262	0.128565	0.5743	YOR261C	RPN8	FT	6.36542	6.96259	6.44727	6.97706	7.08612	6.98104
YGR057C::chr7_4	-0.443605	6.99422	0.128987	0.574492	YGR057C	LST7	FF|FT	6.92575	7.27128	7.35216	5.95873	7.01118	7.0565
YML093W::chr00_9	-0.586527	4.99821	0.129533	0.575757	YML093W	UTP14	FT	4.94802	5.13268	5.57828	4.48239	4.88532	4.59565
YER097W::chr00_8	-0.415865	6.94329	0.129674	0.575757	YER097W	YER097W	na	7.2443	7.18614	6.95159	6.35115	6.41194	7.21794
YJR107W::chr00_12	-0.387472	7.2725	0.12968	0.575757	YJR107W	YJR107W	FT	7.51447	7.26322	7.55682	7.02665	6.44553	7.51562
YHR094C::chr8_2	-0.245239	8.05777	0.129693	0.575757	YHR094C	HXT1	FT	8.33522	8.21907	7.94005	8.01206	7.97198	7.78983
YHR138C::chr8_2	-0.314776	7.6205	0.129978	0.576084	YHR138C	YHR138C	FT	7.92318	7.35168	7.95288	7.65428	7.44285	7.22373
YLR398C::chr12_5	0.27182	7.73808	0.129935	0.576084	YLR398C	SKI2	FT	7.38399	7.54361	7.81915	7.79157	7.78594	8.01015
YJL161W::chr00_14	-0.547732	6.36709	0.130117	0.576233	YJL161W	FMP33	FT	6.55625	6.26011	6.93191	5.71221	5.84898	6.49851
YAL064C-A::chr00_1	-0.438004	7.06507	0.130986	0.576678	YAL064C-A	TDA8	na	7.26113	7.12898	7.39039	5.97639	7.11325	7.13026
YJR084W::chr00_12	-0.345016	6.92589	0.130477	0.576678	YJR084W	YJR084W	FT	6.9989	7.13657	7.11225	6.71301	6.83045	6.67226
YLR123C::chr12_2	-0.335767	7.27172	0.130374	0.576678	YLR123C	YLR123C	na	7.50194	7.17144	7.57646	6.84987	6.98531	7.38568
YJL197W::chr10_1	-0.334116	7.14002	0.131063	0.576678	YJL197W	UBP12	FT	7.09797	7.23994	7.51061	6.7774	7.11325	6.97647
YGL095C::chr7_1	-0.270952	7.86362	0.130936	0.576678	YGL095C	VPS45	FF|FT	8.12356	7.78632	8.04174	7.68482	7.94372	7.4998
YNL255C::chr14_1	0.207724	8.36886	0.13077	0.576678	YNL255C	GIS2	FT	8.25349	8.2888	8.23824	8.46963	8.42596	8.50679
YDR349C::chr4_7	0.312585	7.67986	0.130663	0.576678	YDR349C	YPS7	FT	7.36682	7.44015	7.70869	7.64119	8.21119	7.53902
YMR153W::chr13_4	0.324415	7.23081	0.130792	0.576678	YMR153W	NUP53	FT	6.75676	7.06815	7.29404	7.26897	7.38218	7.48863
YBR176W::chr2_4	-0.230842	8.87406	0.131235	0.576968	YBR176W	ECM31	FT	8.87954	8.96581	9.09809	8.72182	8.52131	8.97843
YDL146W::chr4_2	-0.482674	6.36612	0.131999	0.577998	YDL146W	LDB17	FT	6.68653	6.55432	6.49758	6.2071	5.87739	6.18309
YER011W::chr5_2	-0.437436	7.26637	0.131964	0.577998	YER011W	TIR1	na	7.65548	7.02249	7.63569	6.22753	7.24446	7.37531
YNL288W::chr14_1	-0.243745	8.1377	0.131806	0.577998	YNL288W	CAF40	FT	8.4358	8.25436	8.04174	7.89909	8.17445	7.94155
YKL016C::chr11_1	0.371381	6.89309	0.131964	0.577998	YKL016C	ATP7	FT	6.53489	6.77609	6.75363	7.23452	6.74052	7.16276
YBR048W::chr2_2	0.507695	6.42132	0.131986	0.577998	YBR048W	RPS11B	FT	6.44284	5.86902	6.06339	6.37466	6.88744	6.65237
YMR267W::chr13_5	-0.291368	8.18383	0.132365	0.578674	YMR267W	PPA2	FT	8.09151	8.16632	8.63836	7.65702	8.17302	8.20123
YBR100W::chr2_3/chr00_16a	0.352115	7.29536	0.132358	0.578674	YBR100W	NA	NA	7.0938	7.05753	7.16638	7.05913	7.89938	7.29511
YIL156W::chr9_2	-0.494811	6.73796	0.132869	0.579753	YIL156W	UBP7	FT	6.41638	7.13278	7.19969	6.87363	5.84898	6.47606
YGL237C::chr7_3	-0.338573	7.30778	0.132931	0.579753	YGL237C	HAP2	FT	7.51134	7.00602	7.77393	7.08276	7.11026	7.18271
YLR025W::chr12_1	0.438798	7.5855	0.132734	0.579753	YLR025W	SNF7	FF|FT	6.98996	7.52639	7.46919	7.75494	8.35702	6.90141
YMR260C::chr13_5	-0.362029	6.96841	0.13392	0.580852	YMR260C	TIF11	FT	7.1965	7.36466	6.78266	6.95495	6.6238	6.71124
YBR248C::chr2_4	-0.321143	7.44796	0.133725	0.580852	YBR248C	HIS7	FT	7.25367	7.93291	7.51977	7.395	7.11624	7.29877
YMR080C::chr00_6	-0.319972	7.39302	0.133894	0.580852	YMR080C	NAM7	FT	7.56804	7.69425	7.34072	7.17074	6.90824	7.51719
YOR138C::chr15_2	-0.305384	7.40315	0.133928	0.580852	YOR138C	RUP1	FT	7.55141	7.38178	7.68627	7.11402	7.06467	7.4998
YLR174W::chr12_3	-0.203217	8.51478	0.13354	0.580852	YLR174W	IDP2	FT	8.64541	8.59667	8.5928	8.44684	8.41267	8.36384
YEL071W::chr5_2	0.210074	8.39649	0.133702	0.580852	YEL071W	DLD3	FT	8.23089	8.23034	8.39133	8.43132	8.56126	8.49647
YGR240C::chr00_2	0.252043	7.92182	0.133664	0.580852	YGR240C	PFK1	FT	7.76963	7.56344	8.00017	7.94971	8.07063	8.09996
YER182W::chr00_5	-0.297796	7.62143	0.134428	0.581686	YER182W	FMP10	FT	7.71504	7.77907	7.78326	7.22993	7.81193	7.28037
YBR067C::chr2_2	-0.284021	7.4762	0.134716	0.581686	YBR067C	TIP1	FT	7.73793	7.49821	7.58035	7.16498	7.31367	7.48059
YOL058W::chr15_5	0.329871	7.03746	0.134461	0.581686	YOL058W	ARG1	FT	6.82624	6.99494	6.75017	7.29384	6.98857	7.26549
YLR228C::chr12_4	0.333864	7.28299	0.13476	0.581686	YLR228C	ECM22	FT	7.00113	6.79058	7.44268	7.54681	7.49649	7.25422
YGL078C::chr7_1	0.337545	7.48696	0.134697	0.581686	YGL078C	DBP3	FT	7.70141	7.08262	7.04194	7.56224	7.90457	7.42641
YNL237W::chr14_2	0.370292	7.2973	0.134251	0.581686	YNL237W	YTP1	FF|FT	7.42106	6.80175	7.00619	7.51543	6.99831	7.7807
YJR093C::chr00_12	-0.495182	6.4918	0.135319	0.583345	YJR093C	FIP1	FT	6.68653	6.55054	6.88228	5.89049	6.15774	6.53622
YLR347C::chr12_5	-0.344894	7.053	0.135429	0.583345	YLR347C	KAP95	FT	7.12885	7.16775	7.32919	6.91887	7.10427	6.52063
YPR024W::chr00_15	-0.311214	7.28203	0.135465	0.583345	YPR024W	YME1	FT	7.56954	7.50115	7.18185	7.28943	7.08003	6.95111
YNL111C::chr00_18	-0.671859	5.19413	0.136044	0.585374	YNL111C	CYB5	FF|FT	5.21691	5.86294	5.22712	5.51481	4.05822	4.34963
YPL036W::chr00_17b	0.334199	7.47339	0.136218	0.585661	YPL036W	PMA2	FT	7.50821	7.07869	7.26771	7.14754	7.89591	7.74894
YER153C::chr00_5	-0.578784	5.92575	0.136425	0.586088	YER153C	PET122	FT	6.29817	6.28989	5.90776	6.17304	5.22081	5.13552
YDL216C::chr4_3	0.426062	6.8586	0.136606	0.586407	YDL216C	RRI1	FT	6.47204	6.82071	6.56794	6.64146	7.55482	6.80689
YPL069C::chr16_3	-0.239834	7.87405	0.136937	0.587366	YPL069C	BTS1	FF|FT	7.90901	8.0961	7.94987	7.8163	7.61089	7.80278
YJL012C::chr00_13	-0.219923	8.27058	0.13705	0.587386	YJL012C	NA	NA	8.36579	8.44152	8.31272	8.05633	8.32256	8.07456
YOR103C::chr15_2	-0.485782	6.50268	0.137487	0.588648	YOR103C	OST2	FT	6.58327	6.87764	6.67929	6.56472	6.06816	5.98828
YPL225W::chr16_1	0.240758	8.01882	0.13756	0.588648	YPL225W	YPL225W	na	7.96371	7.90061	7.81005	8.31378	8.14115	7.91318
YMR188C::chr13_4	-0.282918	7.72638	0.137798	0.589206	YMR188C	MRPS17	FT	7.8971	7.74143	7.93168	7.46549	7.29799	7.89515
YPL135W::chr16_2	-0.220528	8.5608	0.137908	0.589212	YPL135W	ISU1	FT	8.81009	8.57311	8.60193	8.36707	8.62129	8.33203
YNL145W::chr14_3	-0.329386	7.53332	0.138749	0.589576	YNL145W	MFA2	FT	7.33539	7.54075	8.07525	7.13678	7.31626	7.58472
YMR234W::chr13_5	-0.316901	7.44826	0.138731	0.589576	YMR234W	RNH1	FT	7.73926	7.54646	7.48797	6.85942	7.49878	7.40788
YMR173W::chr00_11	-0.283388	7.8011	0.138304	0.589576	YMR173W	DDR48	FT	8.07997	7.58115	8.08557	7.65702	7.83022	7.43973
YLR311C::chr12_4	-0.266932	7.75315	0.138415	0.589576	YLR311C	YLR311C	na	7.78652	7.98635	7.85416	7.72456	7.74798	7.32414
YMR013C::chr13_2	0.246475	7.89786	0.138479	0.589576	YMR013C	SEC59	FT	7.85092	7.57372	7.86218	8.04382	8.12347	7.8646
YNR054C::chr00_4	0.319363	7.19672	0.138396	0.589576	YNR054C	ESF2	FT	6.8009	7.285	6.94556	7.2859	7.4919	7.25044
YDR370C::chr4_7	0.358242	7.26924	0.138705	0.589576	YDR370C	DXO1	na	7.01663	7.29971	6.88228	7.14949	7.16314	7.87077
YLR201C::chr12_3	-0.341387	6.94585	0.139105	0.590212	YLR201C	COQ9	FT	6.94439	7.22934	7.11762	6.60502	6.80849	6.86236
YOR243C::chr15_3	-0.319173	7.43958	0.139196	0.590212	YOR243C	PUS7	FT	7.38399	7.68996	7.66625	6.86536	7.36473	7.50773
YGR211W::chr7_5	0.33943	7.43133	0.139223	0.590212	YGR211W	ZPR1	FT	7.30686	7.18248	7.25801	7.03299	7.94539	7.65638
YGR120C::chr7_4	-0.405883	6.82918	0.139561	0.591182	YGR120C	COG2	FT	6.87078	7.2067	6.93951	6.29066	6.99507	6.45324
YOL114C::chr00_6	-0.342832	7.22027	0.1397	0.591315	YOL114C	YOL114C	FT	7.43101	7.42784	7.27132	6.85346	6.70925	7.43641
YNL077W::chr14_3	-0.519719	6.54618	0.139929	0.591802	YNL077W	APJ1	FT	6.69481	6.30567	7.19461	6.07396	6.6238	6.00182
YPR012W::chr16_4	0.279269	7.79603	0.140032	0.591802	YPR012W	YPR012W	na	7.48771	7.54551	7.87968	8.08968	7.62142	8.02348
YNL285W::chr14_1	-0.328178	7.29214	0.140306	0.591809	YNL285W	YNL285W	na	7.16108	7.74805	7.35785	7.34488	7.02077	6.94411
YCL033C::chr3_1	-0.326072	7.51522	0.140202	0.591809	YCL033C	MXR2	FT	7.75122	7.54361	7.69618	6.80732	7.4942	7.60704
YGR249W::chr00_2	-0.281185	8.0317	0.140466	0.591809	YGR249W	MGA1	FT	7.94879	8.17984	8.3371	8.17343	7.46875	7.91198
YJL044C::chr10_2	-0.262219	7.53038	0.140468	0.591809	YJL044C	GYP6	FT	7.62692	7.67267	7.65798	7.26539	7.44522	7.45785
YER017C::chr5_3	-0.309143	7.77805	0.140591	0.591871	YER017C	AFG3	FT	8.02191	7.81023	7.9294	7.80214	7.03974	7.85469
YGL002W::chr7_1	-0.989989	2.55346	0.141717	0.594475	YGL002W	ERP6	FT	2.66941	3.45699	2.01346	2.92671	1.22046	-1.19551
YKL036C::chr11_1	-0.46133	6.76773	0.142292	0.594475	YKL036C	YKL036C	na	6.84124	7.3571	6.62752	6.27469	6.9689	6.17514
YGR286C::chr00_3	-0.363938	6.85858	0.141624	0.594475	YGR286C	BIO2	FT	7.14908	7.05753	6.8552	6.77362	6.40219	6.77044
YFL016C::chr00_17a	-0.342123	7.09964	0.142306	0.594475	YFL016C	MDJ1	FT	7.32476	7.40394	7.01485	7.02665	7.09522	6.56993
YNL315C::chr00_18	-0.329869	7.08136	0.142277	0.594475	YNL315C	ATP11	FT	7.12273	7.49526	7.03912	6.8618	6.80109	7.0369
YJL109C::chr10_2	-0.29758	7.566	0.141988	0.594475	YJL109C	UTP10	FT	7.74592	7.71888	7.64781	7.17649	7.19735	7.76755
YPL231W::chr16_1	-0.238554	8.34331	0.141356	0.594475	YPL231W	FAS2	FT	8.48039	8.59116	8.28136	8.19056	7.97363	8.44784
YLR292C::chr12_4	-0.234064	7.90519	0.142408	0.594475	YLR292C	SEC72	FT	8.14184	7.84845	8.04245	7.75238	7.81927	7.77283
YOL103W::chr00_6	0.259251	7.73254	0.142383	0.594475	YOL103W	ITR2	FT	7.49088	7.69852	7.59005	8.06255	7.79714	7.6734
YLR222C::chr12_3	0.485675	5.9972	0.142275	0.594475	YLR222C	UTP13	FT	5.73334	5.69503	5.76101	6.2422	6.31141	6.08474
YML111W::chr00_9	0.550498	5.85111	0.141429	0.594475	YML111W	BUL2	FT	5.65062	5.25386	5.69427	6.30297	6.32694	5.52122
YJR002W::chr00_13	0.255617	7.70351	0.142621	0.594909	YJR002W	MPP10	FT	7.63124	7.45235	7.61685	7.96196	7.85185	7.63771
YER118C::chr00_5	-0.349974	7.35826	0.142853	0.594966	YER118C	SHO1	FT	7.47013	7.63479	7.44802	7.63007	6.69735	7.00812
YMR276W::chr13_5	0.25014	8.77954	0.142772	0.594966	YMR276W	DSK2	FT	8.6778	8.75779	8.49558	8.51037	9.15273	8.96352
YML004C::chr13_2	-0.275175	8.0327	0.143309	0.595503	YML004C	GLO1	FT	8.51588	8.06331	7.82162	7.73627	7.92172	7.99217
YFR003C::chr6_1	0.231564	8.31557	0.143245	0.595503	YFR003C	YPI1	FT	8.06087	8.27741	8.23206	8.26611	8.67891	8.29951
YEL019C::chr5_2	0.318122	7.82513	0.143126	0.595503	YEL019C	MMS21	FT	7.58447	7.58485	7.78916	8.22745	7.35718	8.17657
YHR016C::chr00_8	-0.373525	7.02036	0.143724	0.596319	YHR016C	YSC84	FT	7.1965	6.98096	7.3714	7.25185	6.47836	6.582
YLR337C::chr12_5	-0.232244	7.97259	0.143702	0.596319	YLR337C	NA	NA	8.00203	7.95309	8.27055	7.86335	7.85721	7.8296
YLR265C::chr12_4	-0.355353	6.98425	0.144277	0.596728	YLR265C	NEJ1	FT	7.14506	7.34515	6.92119	6.91772	6.40219	6.98104
YMR312W::chr00_8	-0.348078	7.18915	0.144411	0.596728	YMR312W	ELP6	FT	7.42439	7.21985	7.39813	7.39418	6.53296	6.93473
YBL039C::chr2_1	-0.244588	8.0156	0.144687	0.596728	YBL039C	URA7	FT	8.22519	8.15641	8.0038	7.79655	7.6891	8.13417
YOR350C::chr15_4	0.204884	8.53198	0.144427	0.596728	YOR350C	MNE1	FT	8.36233	8.35152	8.55123	8.6085	8.71281	8.56571
YOL126C::chr00_6	0.235804	7.90602	0.144393	0.596728	YOL126C	MDH2	FT	7.78005	7.71466	7.84852	8.12278	8.08288	7.8296
YMR197C::chr13_4	0.243879	8.06294	0.144658	0.596728	YMR197C	VTI1	FT	7.95799	7.79514	8.03891	8.06255	8.43912	7.99781
YBR234C::chr2_4	0.257371	8.01094	0.144698	0.596728	YBR234C	ARC40	FT	7.98413	7.57372	8.02825	8.18059	7.91488	8.27556
YGL126W::chr7_2	0.461196	6.60234	0.144534	0.596728	YGL126W	SCS3	FT	6.40297	6.65809	5.88903	6.76475	6.89093	6.77833
YKR008W::chr11_3	0.344038	7.00771	0.144847	0.596893	YKR008W	RSC4	FT	6.65575	6.61349	7.13759	7.10903	7.04914	7.32773
YMR203W::chr13_4	-0.322533	7.28647	0.145241	0.597138	YMR203W	TOM40	FF|FT	7.29238	7.56999	7.43194	7.43946	6.75207	7.05433
YOL107W::chr00_6	-0.234353	7.9266	0.145233	0.597138	YOL107W	YOL107W	FT	8.09046	8.09998	7.91558	7.84903	7.62771	7.91318
YGL133W::chr7_2	0.325491	6.95465	0.145344	0.597138	YGL133W	ITC1	FT	6.74883	6.73671	6.85198	7.04664	7.23077	7.03471
YGL196W::chr7_3	0.657033	3.67378	0.14518	0.597138	YGL196W	DSD1	FT	2.37182	3.7747	3.33655	3.84837	3.78588	4.15333
YDR451C::chr4_8	0.295438	7.37552	0.145518	0.597403	YDR451C	YHP1	FT	7.2443	6.98096	7.40034	7.65976	7.49878	7.36487
YCR027C::chr00_1	-0.397659	6.77476	0.145962	0.598773	YCR027C	RHB1	FT	6.75412	7.22223	6.8439	6.37964	6.74438	6.53311
YPR016C::chr16_4	0.696135	5.61027	0.146144	0.599069	YPR016C	TIF6	FT	5.10538	5.27234	5.22712	6.78995	5.05659	5.10239
YFR057W::chr00_2	-0.89615	5.87326	0.146713	0.599863	YFR057W	YFR057W	na	5.86636	6.8301	5.74027	6.50207	3.90106	3.90699
YLR281C::chr12_4	-0.584014	5.11954	0.146523	0.599863	YLR281C	YLR281C	FT	5.11364	5.81017	5.03042	5.13696	4.40899	4.67667
YGR035C::chr7_4	-0.409199	6.90406	0.146887	0.599863	YGR035C	YGR035C	na	7.37027	6.96116	6.89484	7.05913	6.08043	6.72491
YFR029W::chr00_15	0.237363	8.02384	0.146787	0.599863	YFR029W	PTR3	FT	7.83727	7.70789	8.12077	8.16479	8.03008	8.20709
YDR443C::chr4_8	0.289104	7.4422	0.146636	0.599863	YDR443C	SSN2	FT	7.02103	7.44423	7.36351	7.50254	7.46875	7.74626
YIL124W::chr9_2	0.238059	8.14742	0.147271	0.600979	YIL124W	AYR1	FT	8.23089	8.01749	7.78832	8.36455	8.0844	8.31315
YBR179C::chr2_4	0.194372	10.7671	0.147468	0.601334	YBR179C	FZO1	FT	10.6719	10.7022	10.6239	10.7658	10.978	10.8311
YHL002W::chr00_10	0.249304	7.94684	0.147604	0.601439	YHL002W	HSE1	FT	7.6298	7.68996	8.08145	8.00023	8.18869	8.00006
YKL222C::chr11_3	-0.531757	6.34047	0.147961	0.602445	YKL222C	YKL222C	FT	6.38943	6.67033	6.64622	6.09433	5.31728	6.47929
YOL159C::chr00_10	-0.254224	7.85973	0.148249	0.603166	YOL159C	YOL159C	na	8.06514	7.9117	7.95663	7.48336	7.68106	7.97168
YGL221C::chr7_3	0.307972	7.21017	0.148463	0.603588	YGL221C	NIF3	FT	6.94901	6.95831	7.21355	7.28057	7.17177	7.57721
YCR020C::chr3_1	0.24256	8.2446	0.148697	0.604087	YCR020C	PET18	na	7.97396	8.26073	8.10328	8.59427	8.05982	8.37081
YKL052C::chr11_1	0.264165	7.69831	0.149517	0.606968	YKL052C	ASK1	FT	7.40433	7.77179	7.47129	7.78407	7.65463	8.00679
YHR049C-A::chr8_2	0.245938	7.65626	0.149656	0.607082	YHR049C-A	YHR049C-A	na	7.46207	7.50017	7.61115	7.69219	7.88546	7.7355
YKR066C::chr00_3	-0.295983	7.66252	0.150137	0.608579	YKR066C	CCP1	FT	8.05016	7.70364	7.61495	7.73692	7.0922	7.59964
YDR455C::chr4_8	0.279599	7.66395	0.150363	0.609044	YDR455C	YDR455C	FF	7.38057	7.55591	7.59871	7.43388	8.06909	7.82199
YKL179C::chr11_2	0.273459	7.37392	0.150548	0.609341	YKL179C	COY1	FT	7.26854	7.12645	7.2869	7.45844	7.44996	7.59369
YOL163W::chr00_10	-0.693737	3.9321	0.15142	0.611762	YOL163W	YOL163W	na	4.2336	4.51784	3.70813	4.2839	2.66499	2.89133
YDR074W::chr00_11	-0.291645	7.85772	0.151819	0.611762	YDR074W	TPS2	FT	8.1133	7.82752	8.02683	7.23269	7.75757	8.01683
YIL120W::chr9_2	-0.258723	7.6198	0.151789	0.611762	YIL120W	QDR1	FT	7.83727	7.74888	7.631	7.5804	7.57231	7.27295
YOR055W::chr15_1	-0.227669	7.98697	0.151481	0.611762	YOR055W	YOR055W	na	8.08837	8.17617	8.01392	7.89329	8.00294	7.68883
YOR369C::chr15_4	0.282242	7.53857	0.15168	0.611762	YOR369C	RPS12	FT	7.35293	7.09305	7.6635	7.57026	7.68308	7.75561
YJL014W::chr00_13	0.609562	5.64546	0.15161	0.611762	YJL014W	CCT3	FF	5.79626	5.31752	4.53193	6.30121	5.87033	5.424
YPL221W::chr16_1	0.209766	8.25731	0.151964	0.611895	YPL221W	FLC1	FT	8.05445	8.15889	8.22212	8.20139	8.39559	8.46505
YDL203C::chr4_3	-0.456548	6.64166	0.152375	0.612383	YDL203C	ACK1	FT	6.5132	6.79857	7.15467	6.02812	6.37754	6.69466
YJR037W::chr00_13	-0.292625	7.57851	0.152273	0.612383	YJR037W	YJR037W	na	7.74592	7.79673	7.59487	7.18316	7.22248	7.78201
YNL226W::chr14_2	0.293781	7.42028	0.152422	0.612383	YNL226W	YNL226W	na	7.40096	7.191	7.19207	7.43228	7.33942	7.84846
YIR004W::chr9_2	-0.401834	7.03325	0.152928	0.612954	YIR004W	DJP1	FT	7.37543	6.91781	7.3164	7.36262	6.47836	6.37217
YML082W::chr13_1b	-0.330757	6.90775	0.153095	0.612954	YML082W	YML082W	FT	7.01001	7.18492	6.97546	6.84146	6.65695	6.67789
YJL094C::chr00_15	-0.274518	7.5981	0.153126	0.612954	YJL094C	KHA1	FT	7.61679	7.74888	7.80423	7.16209	7.66892	7.48863
YOR081C::chr15_1	-0.191529	8.58239	0.152772	0.612954	YOR081C	TGL5	FT	8.62245	8.68553	8.71212	8.51112	8.45688	8.47802
YMR289W::chr13_5	0.237502	8.1041	0.152829	0.612954	YMR289W	ABZ2	FT	7.98413	7.91317	8.0382	8.3633	8.3507	7.88666
YGL028C::chr7_1	0.397967	7.01911	0.153294	0.613174	YGL028C	SCW11	FT	6.79834	6.95116	6.64436	7.74724	6.84131	6.79138
YDR363W::chr4_7	-0.68711	3.0195	0.155176	0.616922	YDR363W	ESC2	FT	2.62388	3.37387	3.54228	3.12978	1.53772	2.43947
YJL214W::chr10_1	-0.296634	7.24593	0.155369	0.616922	YJL214W	HXT8	FT	7.50665	7.12518	7.48901	7.00206	7.17464	7.08221
YHL036W::chr8_1	-0.295153	7.71459	0.154989	0.616922	YHL036W	MUP3	na	7.8983	7.99124	7.64781	7.60758	7.0922	7.86337
YLR250W::chr12_4	-0.270564	7.57604	0.155174	0.616922	YLR250W	SSP120	na	7.61242	7.67701	7.81254	7.64188	7.13988	7.46276
YML016C::chr13_2	-0.249432	7.97931	0.154936	0.616922	YML016C	PPZ1	FT	8.37097	7.8283	8.04103	7.71801	7.87141	7.94506
YIL092W::chr9_1	0.224791	7.94792	0.155474	0.616922	YIL092W	YIL092W	FT	7.89471	7.88868	7.69708	7.99103	8.18301	7.9831
YLR360W::chr12_5	0.262933	7.8411	0.154842	0.616922	YLR360W	VPS38	FT	7.99869	7.3839	7.66166	7.90717	8.00132	7.98537
YOR027W::chr15_1	0.293191	8.23088	0.155381	0.616922	YOR027W	STI1	na	7.81592	8.18351	8.19443	7.80955	8.45806	8.70396
YHR057C::chr8_2	0.345117	7.60438	0.154652	0.616922	YHR057C	CPR2	na	7.1789	7.39764	7.64409	7.78845	8.18443	7.14254
YHR061C::chr8_2	0.36069	7.6928	0.154708	0.616922	YHR061C	GIC1	FT	7.72586	7.35385	7.3926	7.07561	8.03166	8.23792
YER169W::chr00_5	0.413813	6.9309	0.155242	0.616922	YER169W	RPH1	FT	6.61851	6.64041	6.85198	6.33926	7.30846	7.48542
YPR082C::chr16_4	0.326157	6.98369	0.155892	0.618128	YPR082C	DIB1	FT	6.67262	6.74665	6.98724	7.15919	6.91168	7.30425
YKL098W::chr11_2	-0.624466	6.1076	0.156783	0.620775	YKL098W	MTC2	na	6.02801	6.94109	5.92318	6.43339	5.2964	5.13552
YER121W::chr00_5	-0.326209	6.97451	0.156787	0.620775	YER121W	YER121W	na	7.17299	6.88666	7.2869	6.79119	6.63632	6.94878
YDR242W::chr4_6	-0.800282	4.09314	0.157889	0.620882	YDR242W	AMD2	na	4.2336	4.82372	3.95616	4.53698	1.53772	3.20401
YDL195W::chr4_3	-0.350506	6.87839	0.158085	0.620882	YDL195W	SEC31	FF|FT	7.06428	7.11113	6.93647	6.5618	6.46906	6.98104
YMR002W::chr13_2	-0.327536	7.21412	0.157105	0.620882	YMR002W	MIC17	FT	7.49247	7.42268	7.16379	7.40155	6.68535	6.92055
YDR014W::chr4_3	-0.279776	7.53061	0.157731	0.620882	YDR014W	RAD61	FT	7.92787	7.55968	7.45441	7.30175	7.57013	7.2561
YPL213W::chr16_1	-0.253285	8.05065	0.157405	0.620882	YPL213W	LEA1	FT	7.98862	8.48871	7.96857	7.79469	7.87669	8.06707
YLR289W::chr12_4	-0.247535	7.75689	0.158153	0.620882	YLR289W	GUF1	FT	7.83976	8.05733	7.69887	7.50254	7.62352	7.74358
YLR053C::chr12_2	-0.219148	8.02775	0.158179	0.620882	YLR053C	YLR053C	na	8.25816	8.03924	8.09036	7.94747	7.76519	8.01015
YPL056C::chr16_3	0.237182	8.50544	0.157979	0.620882	YPL056C	LCL1	FT	8.48199	8.45877	8.18422	8.38495	8.50547	8.91127
YKL162C-A::chr00_3	0.259622	7.95957	0.157522	0.620882	YKL162C-A	YKL162C-A	na	7.65972	7.90135	7.8907	7.77464	8.40294	8.00567
YDR490C::chr4_8	0.265779	7.77296	0.157927	0.620882	YDR490C	PKH1	FT	7.25554	7.79434	7.78072	7.78156	8.03954	7.86584
YGL117W::chr7_2	0.455567	6.61846	0.157759	0.620882	YGL117W	YGL117W	FF	6.33749	6.51412	6.24615	6.43818	6.64047	7.26736
YBR190W::chr2_4	0.632013	4.91981	0.157406	0.620882	YBR190W	YBR190W	na	3.61948	5.2066	4.40588	5.1092	4.95362	5.45714
YJR034W::chr00_13	0.308724	7.36004	0.158395	0.621281	YJR034W	PET191	FT	6.88532	7.16651	7.47234	7.51543	7.25803	7.70271
YAR008W::chr1_1	0.24184	8.33589	0.158959	0.622713	YAR008W	SEN34	FT	8.14386	8.30852	8.16684	8.07028	8.50091	8.71291
YNL062C::chr14_3	0.305988	7.08065	0.158988	0.622713	YNL062C	GCD10	FT	7.077	6.80493	6.85841	7.35589	7.10727	7.19062
YNL339C::chr14_1	-0.244701	7.87214	0.159382	0.623807	YNL339C	YRF1-6	FT	7.86933	7.86681	8.20077	7.90545	7.56359	7.73415
YOR384W::chr15_5	-0.201353	8.64467	0.159519	0.623836	YOR384W	FRE5	FT	8.74845	8.59254	8.86726	8.44882	8.64317	8.52175
YPL049C::chr16_3	0.204827	8.19926	0.159618	0.623836	YPL049C	DIG1	FT	8.13577	8.16199	7.97154	8.32718	8.35323	8.20611
YLR175W::chr12_3	-0.228519	8.44009	0.159906	0.624515	YLR175W	CBF5	FT	8.60058	8.57218	8.47113	8.30551	8.00937	8.58533
YFR054C::chr00_2	-0.227412	7.9555	0.160066	0.624694	YFR054C	YFR054C	na	8.14285	7.89316	8.14136	7.99212	7.7499	7.74626
YER150W::chr00_5	-0.365698	6.86723	0.160309	0.625195	YER150W	SPI1	na	6.9989	6.81914	7.25192	6.32726	6.86633	6.7678
YDR339C::chr4_7	-0.437479	6.57553	0.161211	0.626473	YDR339C	FCF1	FT	6.70304	6.96401	6.62752	6.53075	6.3973	6.02852
YKL029C::chr11_1	-0.271428	7.57532	0.160831	0.626473	YKL029C	MAE1	FT	7.55748	7.89466	7.631	7.30175	7.28744	7.67058
YBR259W::chr2_4	0.271704	8.05535	0.161116	0.626473	YBR259W	YBR259W	na	8.12662	7.41334	8.09241	8.08765	8.11753	8.33293
YFL033C::chr00_17a/chr00_18	0.298776	7.53451	0.161121	0.626473	YFL033C	RIM15	FT	7.3925	7.64281	7.02632	7.5192	7.50334	7.95438
YER148W::chr00_5	0.425394	6.53228	0.161027	0.626473	YER148W	SPT15	FT	6.36542	6.18407	6.34793	6.69312	6.7559	6.73034
YDL127W::chr4_2	-0.781267	2.31313	0.161458	0.626555	YDL127W	PCL2	FT	2.25722	2.98319	2.14554	2.64684	0.813159	0.520236
YLR136C::chr12_3	0.189787	8.94632	0.161462	0.626555	YLR136C	TIS11	FT	8.75704	8.91196	8.86805	8.94119	9.09568	9.07232
YIL010W::chr9_1	-0.240395	7.72025	0.161804	0.626656	YIL010W	DOT5	FT	7.7499	7.81181	7.93092	7.46314	7.56796	7.73685
YJR131W::chr00_12	-0.216482	8.06602	0.161809	0.626656	YJR131W	MNS1	FT	7.96486	8.24737	8.27235	7.98504	7.91831	7.95205
YML003W::chr13_2	0.246522	7.78847	0.161833	0.626656	YML003W	YML003W	na	7.44417	7.61954	7.87572	7.79655	8.0285	7.88423
YBR286W::chr00_1	-0.599928	5.80702	0.16221	0.626781	YBR286W	APE3	FT	6.15347	5.85989	6.17837	4.83685	6.21452	4.95242
YCR071C::chr00_1	-0.508257	6.28208	0.162183	0.626781	YCR071C	IMG2	FT	6.38602	6.30791	6.78435	5.57112	6.45027	5.85041
YGR020C::chr7_3	0.232999	7.82586	0.162076	0.626781	YGR020C	VMA7	FF|FT	7.73926	7.76365	7.60351	8.02697	7.75565	8.00679
YIR039C::chr00_3	-0.469474	7.25202	0.162332	0.626809	YIR039C	YPS6	FT	7.32476	7.86984	7.07821	7.72912	6.49221	6.30459
YOL013W-A::chr00_6	0.261001	7.47359	0.162648	0.627144	YOL013W-A	YOL013W-A	na	7.37886	7.15037	7.4597	7.51996	7.65052	7.61734
YIL167W::chr9_2	0.265616	7.48877	0.162612	0.627144	YIL167W	SDL1	FT	7.14707	7.50994	7.36238	7.62308	7.48037	7.72601
YER166W::chr00_5	-0.98896	3.69194	0.163096	0.628426	YER166W	DNF1	FT	4.47066	3.69475	3.88234	3.47863	-4.73284	3.766
YNL250W::chr00_8	0.277225	7.6106	0.163337	0.628911	YNL250W	RAD50	FT	7.6095	7.332	7.43947	8.048	7.52819	7.58022
YJL198W::chr10_1	-0.262284	7.79865	0.164593	0.633298	YJL198W	PHO90	FT	7.74459	8.02432	7.98188	7.97739	7.44522	7.48542
YAL042W::chr1_1	-0.525366	6.14441	0.164854	0.633858	YAL042W	ERV46	FT	5.89059	6.816	6.26564	5.42118	5.95275	6.1016
YCR092C::chr00_2	0.225459	8.00384	0.165072	0.634249	YCR092C	MSH3	FT	8.07891	7.72392	7.83391	8.21168	8.00132	8.10833
YKR093W::chr00_4	-0.303846	7.5915	0.165478	0.634912	YKR093W	PTR2	FF|FT	7.52534	7.87439	7.77478	6.98798	7.40187	7.79243
YER044C::chr5_3	0.221746	7.85883	0.165393	0.634912	YER044C	ERG28	FT	7.80193	7.7155	7.70958	8.05893	7.87317	7.95089
YCR001W::chr3_1	0.209807	8.25881	0.166434	0.635899	YCR001W	YCR001W	na	8.20407	7.93	8.2903	8.43172	8.34053	8.29951
YJL095W::chr10_2	0.244705	7.7962	0.166055	0.635899	YJL095W	BCK1	FF|FT	7.49247	7.8189	7.67083	7.94579	7.69908	8.06492
YJL020C::chr00_13	0.311775	8.46341	0.166149	0.635899	YJL020C	BBC1	FT	8.35538	8.24386	8.29327	8.00616	9.1549	8.43874
YBR128C::chr2_3	0.349681	7.8554	0.166236	0.635899	YBR128C	ATG14	FT	7.87905	7.37645	7.70869	7.60758	8.60757	7.6026
YDR207C::chr4_5	0.359517	7.28487	0.166426	0.635899	YDR207C	UME6	FF|FT	6.69205	7.22341	7.2869	7.00206	7.28479	7.91556
YDR271C::chr4_6	0.578639	4.67472	0.16597	0.635899	YDR271C	YDR271C	na	4.00409	4.84239	3.9917	5.23927	4.81362	4.61927
YEL017C-A::chr5_2	-0.245901	7.71787	0.166727	0.635982	YEL017C-A	PMP2	FT	7.62836	7.93943	7.91095	7.53791	7.46173	7.7476
YMR027W::chr13_2	-0.23166	7.84973	0.166628	0.635982	YMR027W	YMR027W	FT	7.78393	8.01681	8.06069	7.8568	7.6911	7.62173
YAL035C-A::chr1_1	0.399748	6.6787	0.166805	0.635982	YAL035C-A	NA	NA	6.58624	6.27163	6.51397	6.69044	7.12218	6.74114
YOR034C::chr15_1	0.204808	8.37926	0.167272	0.637316	YOR034C	AKR2	FT	8.35015	8.20471	8.25722	8.26835	8.56781	8.57706
YDL110C::chr4_2	-0.345572	7.13537	0.167687	0.638408	YDL110C	TMA17	FT	7.3857	7.32427	7.16638	7.38511	6.8377	6.46306
YJL004C::chr00_13	-0.234808	8.09095	0.16791	0.638408	YJL004C	SYS1	FF|FT	8.04153	8.34825	8.19697	7.90429	8.21953	7.74089
YDR270W::chr4_6	0.740042	1.67863	0.167879	0.638408	YDR270W	CCC2	FF|FT	1.48769	1.00363	0.980421	2.08803	2.29554	1.02342
YLR439W::chr00_15	-0.33656	7.0337	0.168032	0.638428	YLR439W	MRPL4	FT	7.41439	7.02521	7.09873	6.92001	7.11624	6.44335
YDR020C::chr4_3	-0.258218	7.65275	0.168196	0.638607	YDR020C	DAS2	FT	7.8887	7.68652	7.73776	7.31482	7.77655	7.42138
YJL146W::chr10_1	-0.70853	2.75567	0.169158	0.639103	YJL146W	IDS2	FT	1.84596	3.28567	3.29922	2.79355	1.22046	2.20988
YCR076C::chr00_1	-0.498839	6.32191	0.168952	0.639103	YCR076C	FUB1	na	6.87807	6.51412	6.15766	5.58558	6.36756	6.09319
YDR359C::chr4_7	-0.32286	7.12987	0.168907	0.639103	YDR359C	EAF1	FT	7.17693	7.18735	7.45441	6.80609	6.67325	7.30788
YPL027W::chr00_17b	-0.311542	7.45046	0.168816	0.639103	YPL027W	SMA1	FT	7.53767	7.83453	7.37365	6.87833	7.26342	7.62027
YFR019W::chr00_15	-0.260903	7.74802	0.169231	0.639103	YFR019W	FAB1	FT	8.04908	7.66045	7.87572	7.33379	7.83022	7.62902
YOR215C::chr15_3	0.263233	8.09713	0.169169	0.639103	YOR215C	AIM41	FT	8.1529	7.61412	8.0558	8.2755	7.87317	8.45278
YLR283W::chr12_4	0.269678	8.00652	0.169017	0.639103	YLR283W	YLR283W	FT	8.1378	7.56156	7.83717	7.91693	8.4557	7.97053
YEL034W::chr00_8	0.326165	7.22199	0.169264	0.639103	YEL034W	HYP2	FF|FT	7.27776	6.73671	7.08097	7.48181	6.96229	7.59518
YDR025W::chr4_3	0.458549	6.61193	0.16952	0.639626	YDR025W	RPS11A	FT	6.38261	6.32792	6.36835	7.3035	6.27983	6.67226
YGL161C::chr7_2	-0.338753	7.22029	0.170117	0.641438	YGL161C	YIP5	FT	7.45883	7.23759	7.42438	6.56472	6.92194	7.4822
YNR063W::chr00_4	-0.415559	6.70587	0.171368	0.642453	YNR063W	YNR063W	FT	7.03414	6.72669	6.9073	6.59791	6.77868	5.93282
YHR126C::chr8_2	-0.366048	7.16261	0.171447	0.642453	YHR126C	ANS1	FT	7.51602	7.65165	6.6294	6.99233	7.13988	6.73575
YBR240C::chr2_4	-0.282924	7.94477	0.170829	0.642453	YBR240C	THI2	FT	8.32903	8.0948	7.75424	7.77779	7.3896	8.12079
YLR126C::chr12_3	-0.217395	8.29754	0.170984	0.642453	YLR126C	YLR126C	FT	8.30759	8.32907	8.55023	7.93285	8.31609	8.27649
YPR145W::chr16_5	0.266842	7.97931	0.171068	0.642453	YPR145W	ASN1	FT	7.90188	7.65518	7.94232	7.79966	7.92513	8.49408
YBL062W::chr2_1	0.285104	7.42091	0.170654	0.642453	YBL062W	YBL062W	na	7.15509	7.50213	7.11896	7.81139	7.4213	7.38568
YLR182W::chr12_3	0.287276	7.45628	0.170901	0.642453	YLR182W	SWI6	FT	7.30325	7.30981	7.29878	7.5876	7.20017	7.89757
YCL042W::chr3_1	0.31896	7.86795	0.17116	0.642453	YCL042W	YCL042W	na	7.84349	6.96401	8.07041	7.93058	8.09351	8.02459
YNL148C::chr14_2	0.342524	7.05158	0.171378	0.642453	YNL148C	ALF1	FF|FT	6.5892	7.17881	6.76736	7.49948	7.20017	6.85492
YIL137C::chr9_2	0.202566	8.24714	0.171674	0.642864	YIL137C	TMA108	FT	8.12151	8.19627	8.1026	8.15755	8.36707	8.49008
YGL138C::chr7_2	0.355863	6.79674	0.172034	0.643771	YGL138C	YGL138C	na	6.52873	6.70305	6.57772	6.84747	7.24446	6.74919
YOR021C::chr15_1	0.226172	8.21203	0.172621	0.645525	YOR021C	SFM1	na	8.08207	8.00235	8.19188	8.57193	8.03639	8.29494
YKR051W::chr11_3	-0.263014	7.45457	0.172808	0.64578	YKR051W	YKR051W	na	7.76177	7.48143	7.47338	7.33636	7.13695	7.44964
YPR056W::chr16_4	-0.30322	7.27078	0.173333	0.645871	YPR056W	TFB4	FT	7.3857	7.68221	7.10955	7.06016	6.89788	7.33131
YOL138C::chr00_6	-0.303072	7.43833	0.173409	0.645871	YOL138C	RTC1	na	7.57104	7.55968	7.60733	7.21513	6.81585	7.66775
YMR244C-A::chr13_5	0.251017	8.0421	0.173075	0.645871	YMR244C-A	COA6	FT	7.77745	7.95524	7.98923	8.47041	7.79342	8.13315
YPL108W::chr16_2	0.265942	8.16021	0.173424	0.645871	YPL108W	YPL108W	na	8.07469	8.01818	7.96634	8.26386	7.79714	8.66478
YNL002C::chr14_4	0.510511	5.8133	0.173337	0.645871	YNL002C	RLP7	FT	5.85655	5.59948	5.03042	5.88582	6.35751	5.83537
YHR168W::chr00_8	-0.545263	5.26745	0.173571	0.645978	YHR168W	MTG2	FT	5.44347	5.77172	5.24196	4.87972	5.41742	4.41855
YMR184W::chr13_4	-0.223788	7.92952	0.173909	0.646793	YMR184W	ADD37	FT	8.06833	8.04529	7.98923	7.66725	8.02691	7.7192
YMR317W::chr00_8	-0.31195	6.99833	0.174512	0.648155	YMR317W	YMR317W	na	7.2518	7.2952	6.83903	6.9325	6.85209	6.69466
YDL125C::chr4_2	0.296559	7.09624	0.174439	0.648155	YDL125C	HNT1	FT	6.90924	7.02112	6.87912	7.20017	7.44522	7.03251
YDL182W::chr4_2	0.403628	6.79562	0.174744	0.648573	YDL182W	LYS20	FT	5.94714	6.63507	6.96506	7.09494	7.0739	6.74651
YML102W::chr00_9	0.458225	6.25974	0.175383	0.650503	YML102W	CAC2	FT	6.16544	5.85069	6.00081	6.1024	6.70133	6.54549
YOR307C::chr15_4	-0.269108	7.60974	0.175665	0.651106	YOR307C	SLY41	FT	7.83727	7.46947	7.86698	7.24185	7.71097	7.41464
YGR231C::chr00_2	-0.369135	7.44433	0.175825	0.651255	YGR231C	PHB2	FT	7.62258	7.4483	7.75596	7.66861	6.36255	7.39255
YOL022C::chr15_5	-0.366441	7.07222	0.176939	0.654937	YOL022C	TSR4	FT	6.99444	7.22341	7.46287	6.23121	7.1832	7.04999
YGL139W::chr7_2	-0.473346	6.49922	0.177382	0.655496	YGL139W	FLC3	FT	6.11285	7.00326	6.86322	5.98514	6.28514	6.41327
YBR008C::chr2_2	-0.217759	8.38956	0.17745	0.655496	YBR008C	FLR1	FT	8.4134	8.39274	8.65554	8.13512	8.52917	8.12904
YDR184C::chr4_5	0.440017	6.68565	0.177246	0.655496	YDR184C	ATC1	FT	6.55018	5.91679	6.74671	7.09292	6.40707	7.05217
YOR240W::chr15_3	-0.233558	7.79214	0.177623	0.655691	YOR240W	NA	NA	7.88509	8.00166	7.81171	7.59262	7.87317	7.52033
YGL176C::chr7_2	-0.294313	7.03389	0.177937	0.656407	YGL176C	YGL176C	na	7.07277	7.13151	7.29641	6.98034	6.69336	6.93238
YKR040C::chr00_14	-0.558493	6.2091	0.178836	0.657204	YKR040C	YKR040C	na	6.07106	6.12683	6.97693	5.14869	5.92579	6.37217
YOL123W::chr00_6	-0.244479	7.84624	0.178872	0.657204	YOL123W	HRP1	FT	7.96371	7.9975	7.91943	7.36932	7.90973	7.82326
YPL035C::chr16_3	0.207661	8.02095	0.178415	0.657204	YPL035C	YPL035C	na	7.89351	7.96023	7.88047	7.99212	8.0783	8.27556
YIL049W::chr9_1	0.264334	7.63281	0.178876	0.657204	YIL049W	NA	NA	7.33539	7.42681	7.68988	7.45214	8.01577	7.75695
YOR166C::chr15_2	0.304776	7.49621	0.178859	0.657204	YOR166C	SWT1	FT	7.68349	6.86552	7.34302	7.60474	7.85543	7.42641
YHR170W::chr00_8	0.44742	6.02185	0.178445	0.657204	YHR170W	NMD3	FF|FT	5.66193	5.82589	5.83135	6.36463	6.10466	6.18309
YDR135C::chr4_4	-0.349867	7.01663	0.17953	0.65737	YDR135C	YCF1	FT	7.02322	7.02249	7.44268	6.62476	7.25262	6.49851
YIR036C::chr00_3	-0.274083	7.36105	0.179722	0.65737	YIR036C	IRC24	FT	7.54073	7.55497	7.36351	7.06636	7.06467	7.47413
YER019C-A::chr5_3	-0.228319	7.90835	0.180006	0.65737	YER019C-A	SBH2	FT	8.06833	7.96663	8.01176	7.60474	7.67905	8.04217
YBL012C::chr2_1	-0.189207	8.26652	0.179773	0.65737	YBL012C	YBL012C	na	8.25536	8.4111	8.39742	8.17151	8.16871	8.16258
YIL100W::chr9_2	0.216792	7.82208	0.179888	0.65737	YIL100W	YIL100W	na	7.61096	7.72056	7.78664	7.90717	7.85543	8.00791
YLL051C::chr12_1	0.228815	8.07682	0.179693	0.65737	YLL051C	FRE6	FT	7.90426	8.13195	7.81336	7.94299	8.14991	8.42541
YDR107C::chr4_4	0.245246	7.59694	0.179331	0.65737	YDR107C	TMN2	FT	7.45558	7.40394	7.53791	7.48413	7.88021	7.75161
YLR191W::chr12_3	0.283644	7.47924	0.179677	0.65737	YLR191W	PEX13	FT	7.24806	7.35602	7.37925	7.96029	7.26611	7.51405
YNL110C::chr14_3	0.491301	6.00435	0.17956	0.65737	YNL110C	NOP15	FF|FT	5.17016	6.00506	5.88589	6.04287	6.09259	6.49533
YHR008C::chr00_10	-0.46373	6.54365	0.180775	0.658445	YHR008C	SOD2	FF|FT	6.9922	6.30567	6.87278	6.36463	6.59415	5.79964
YPL022W::chr16_3	-0.381803	6.64	0.181111	0.658445	YPL022W	RAD1	FT	6.88773	6.79698	6.75363	6.48829	6.31141	6.48572
YCL009C::chr3_1	-0.337357	7.01953	0.180785	0.658445	YCL009C	ILV6	FT	7.04929	7.46446	6.95759	7.19546	6.68535	6.53622
YKR075C::chr00_3	-0.233785	8.0066	0.181265	0.658445	YKR075C	YKR075C	FT	8.0263	7.88793	8.38856	7.75366	7.85543	8.029
YKL091C::chr11_1	-0.208281	8.30464	0.180574	0.658445	YKL091C	YKL091C	FT	8.60351	8.259	8.32613	8.06513	8.16007	8.34714
YOR313C::chr15_4	-0.201368	8.5729	0.181084	0.658445	YOR313C	SPS4	FT	8.73044	8.44763	8.80411	8.32158	8.55578	8.51704
YER005W::chr5_2	0.198984	8.55869	0.181178	0.658445	YER005W	YND1	FT	8.57314	8.2131	8.55172	8.63063	8.72459	8.60394
YLR428C::chr00_4	0.50329	5.10352	0.180563	0.658445	YLR428C	YLR428C	na	4.95723	4.61515	4.8868	4.97944	5.538	5.424
YPR074C::chr16_4	-0.275826	7.59676	0.181555	0.65906	YPR074C	TKL1	FF|FT	7.85708	7.85689	7.42438	7.65771	7.08612	7.53748
YLR097C::chr12_2	-0.299729	7.00967	0.181802	0.659269	YLR097C	HRT3	FT	7.1104	7.11753	7.2148	7.06327	6.8377	6.60288
YMR032W::chr13_2	-0.276084	7.27685	0.181855	0.659269	YMR032W	HOF1	FT	7.57403	7.26553	7.36238	7.19546	6.89093	7.26922
YLL047W::chr12_1	0.217123	8.04758	0.182121	0.659358	YLL047W	YLL047W	na	8.1133	7.79833	7.87255	8.06565	8.04268	8.32577
YOR248W::chr15_3	0.281558	7.18356	0.182045	0.659358	YOR248W	YOR248W	na	7.01001	7.21747	6.85037	7.42506	7.17464	7.33131
YLR268W::chr12_4	-0.238835	7.71969	0.182377	0.659846	YLR268W	SEC22	FF|FT	7.71775	7.71635	8.03679	7.64188	7.69709	7.42808
YJR141W::chr00_12	-0.613439	4.76882	0.182975	0.660697	YJR141W	YJR141W	na	4.6517	5.33959	4.97231	5.04369	4.32897	3.32383
YOR007C::chr15_1	-0.235943	8.546	0.182821	0.660697	YOR007C	SGT2	FT	8.69579	8.45017	8.80494	8.09576	8.36456	8.73604
YLR354C::chr12_5	0.275404	7.53122	0.182922	0.660697	YLR354C	TAL1	FT	7.37027	7.28158	7.49522	7.2956	7.61089	7.99443
YJL218W::chr10_1	-0.27768	7.63059	0.183361	0.66165	YJL218W	YJL218W	na	7.97396	7.75382	7.52179	7.81814	7.39206	7.15066
YER089C::chr00_17a	-0.226485	7.74896	0.183538	0.661853	YER089C	PTC2	FT	7.90068	7.7497	7.91018	7.4949	7.76709	7.61734
YFR047C::chr00_2	0.200152	8.46111	0.18466	0.665459	YFR047C	BNA6	FT	8.38468	8.22679	8.44947	8.42651	8.46509	8.75615
YHR100C::chr8_2	-0.202986	8.03649	0.184999	0.666241	YHR100C	GEP4	FF|FT	8.05338	8.27283	8.06138	8.019	7.87493	7.88909
YLR241W::chr12_4	0.358111	7.07467	0.185275	0.666381	YLR241W	YLR241W	na	7.34419	6.31684	6.81112	7.21233	7.44759	7.03471
YNL113W::chr14_3	0.444995	6.74186	0.185318	0.666381	YNL113W	RPC19	FT	6.49751	6.61168	6.38849	6.28181	7.58528	6.66377
YOL035C::chr15_5	0.767746	1.40655	0.185404	0.666381	YOL035C	YOL035C	na	1.26852	0.0304361	1.07181	1.71981	2.20877	0.520236
YNL210W::chr14_2	-0.330394	7.13037	0.185544	0.666443	YNL210W	NA	NA	7.3891	7.14034	7.30938	6.75327	6.5595	7.40279
YGL130W::chr7_2	-0.649932	5.17325	0.187544	0.666954	YGL130W	CEG1	FT	5.15424	5.76847	5.31859	5.36864	3.11017	5.01607
YPL209C::chr16_1	-0.639272	3.86906	0.189209	0.666954	YPL209C	IPL1	FT	4.13967	4.33655	3.79116	4.05368	1.91191	3.60973
YDR422C::chr4_7	-0.481069	5.90922	0.18715	0.666954	YDR422C	SIP1	FT	5.92854	6.31906	6.08274	6.05954	5.465	5.2534
YPR005C::chr16_3	-0.340471	7.36165	0.187867	0.666954	YPR005C	HAL1	FT	7.31225	7.83375	7.34874	7.64741	7.04602	6.65808
YGL043W::chr7_1	-0.334185	7.01382	0.189087	0.666954	YGL043W	DST1	FT	7.1042	6.9711	7.39482	7.18506	6.35751	6.82731
YNR022C::chr14_4	-0.321255	6.97028	0.186238	0.666954	YNR022C	NA	NA	7.0938	7.32427	6.90575	6.90048	6.98205	6.45652
YDR262W::chr4_6	-0.317766	6.89624	0.187769	0.666954	YDR262W	YDR262W	na	6.93975	6.96685	7.20474	6.76856	6.88044	6.50169
YBL094C::chr2_1	-0.30533	6.99223	0.188369	0.666954	YBL094C	YBL094C	na	7.07277	7.16651	7.15728	6.81961	7.08612	6.53
YOR084W::chr15_1	-0.2805	7.23769	0.186654	0.666954	YOR084W	LPX1	FT	7.34243	7.43092	7.32803	6.86536	7.00797	7.34907
YFR027W::chr6_1	-0.27866	7.2001	0.187016	0.666954	YFR027W	ECO1	FT	7.4376	7.20189	7.34072	7.07356	7.23077	6.82223
YMR145C::chr13_4	-0.244712	7.82618	0.189817	0.666954	YMR145C	NDE1	FT	7.70551	8.14204	7.94005	7.55565	7.94707	7.55748
YMR204C::chr13_4	-0.218721	7.80268	0.18872	0.666954	YMR204C	INP1	FT	8.05767	7.86529	7.78157	7.61112	7.76519	7.68324
YLL038C::chr12_1	-0.211771	8.29523	0.18867	0.666954	YLL038C	ENT4	FT	8.47158	8.12116	8.55816	8.04225	8.3148	8.1855
YEL051W::chr5_2	-0.201191	8.37904	0.187545	0.666954	YEL051W	VMA8	FT	8.63971	8.3959	8.37348	8.18819	8.44862	8.16959
YAL049C::chr1_1	-0.199315	8.08822	0.187194	0.666954	YAL049C	AIM2	na	8.16884	8.29276	8.07732	7.88455	8.06446	7.99894
YCR012W::chr3_1	0.185042	8.70277	0.189597	0.666954	YCR012W	PGK1	FT	8.52674	8.71622	8.56751	8.67526	8.92841	8.76213
YKL140W::chr11_2	0.198664	8.05872	0.188075	0.666954	YKL140W	TGL1	FT	7.97622	7.95738	7.92863	8.01366	8.28859	8.14844
YLR010C::chr12_1	0.199196	8.19011	0.187135	0.666954	YLR010C	TEN1	FT	8.04261	8.16137	8.05019	8.3633	8.39067	8.08201
YPL251W::chr16_1	0.210308	8.43112	0.18916	0.666954	YPL251W	YPL251W	na	8.14487	8.52768	8.26087	8.29147	8.66879	8.61059
YHR087W::chr8_2	0.217854	7.85773	0.188212	0.666954	YHR087W	RTC3	FT	7.84349	7.7497	7.63006	7.89446	7.85899	8.11561
YBL036C::chr2_1	0.220123	8.11771	0.189305	0.666954	YBL036C	YBL036C	na	8.07575	7.86224	8.0579	7.97519	8.49175	8.15754
YKL147C::chr11_2	0.220706	8.06046	0.18633	0.666954	YKL147C	YKL147C	na	7.85339	7.77179	8.17588	8.25303	8.24973	7.97626
YDR482C::chr4_8	0.234496	7.71666	0.189842	0.666954	YDR482C	CWC21	FT	7.3925	7.76528	7.59391	7.6828	7.99161	7.79632
YGR216C::chr7_5	0.236268	7.71806	0.188235	0.666954	YGR216C	GPI1	FT	7.59483	7.49428	7.68356	7.57968	8.03639	7.84345
YLR437C::chr00_4	0.239728	7.71493	0.188464	0.666954	YLR437C	DIF1	FT	7.56201	7.60047	7.60447	8.09878	7.67501	7.66066
YBR142W::chr2_3	0.245681	7.4663	0.186387	0.666954	YBR142W	MAK5	FT	7.46691	7.3571	7.17156	7.57896	7.62562	7.54057
YDR122W::chr4_4	0.270904	7.74301	0.189666	0.666954	YDR122W	KIN1	FT	7.6298	7.44321	7.71225	7.52447	8.27931	7.70547
YDR071C::chr00_11	0.276356	7.41502	0.185857	0.666954	YDR071C	PAA1	FT	7.12885	7.11881	7.51977	7.67606	7.26342	7.65353
YER119C-A::chr00_5	0.293774	7.01275	0.187842	0.666954	YER119C-A	YER119C-A	FF	7.03631	6.84715	6.66285	7.02982	7.25533	7.15874
YGR279C::chr00_3	0.29891	7.02744	0.188745	0.666954	YGR279C	SCW4	FT	6.601	6.89265	7.06854	7.03826	7.11026	7.33666
YOR364W::chr15_4	0.329344	7.06121	0.189738	0.666954	YOR364W	YOR364W	na	6.98322	7.04952	6.57966	7.43627	7.36724	6.74114
YCR057C::chr00_16a	0.363318	7.17474	0.187942	0.666954	YCR057C	PWP2	FT	7.12681	7.16775	6.57577	6.80609	7.84647	7.19455
YDL136W::chr4_2	0.46068	6.32223	0.189615	0.666954	YDL136W	RPL35B	FT	6.05399	5.75867	6.34335	6.07806	6.64873	6.78356
YML085C::chr00_12	0.541233	4.42899	0.188841	0.666954	YML085C	TUB1	FF|FT	3.94978	3.74854	4.52386	4.89837	4.26589	4.71004
YLR255C::chr12_4	-0.294163	7.42067	0.190361	0.666989	YLR255C	YLR255C	na	7.79553	7.46144	7.38371	7.25004	7.59173	6.86236
YPL260W::chr16_1	-0.292971	7.06745	0.190708	0.666989	YPL260W	YPL260W	FT	7.10627	7.09435	7.38928	7.13285	6.72887	6.82984
YOL023W::chr15_5	-0.247055	7.45609	0.190371	0.666989	YOL023W	IFM1	FT	7.53767	7.60594	7.56961	7.29296	7.49878	7.16678
YBR258C::chr2_4	-0.202894	8.0745	0.190684	0.666989	YBR258C	SHG1	FT	8.24318	8.00925	8.24684	7.89038	8.092	7.91556
YKL067W::chr11_1	-0.192926	8.56487	0.190072	0.666989	YKL067W	YNK1	FT	8.79541	8.53727	8.62663	8.31769	8.44506	8.615
YDR148C::chr4_5	0.20747	8.00435	0.190481	0.666989	YDR148C	KGD2	FT	8.0361	7.89763	7.73951	8.04434	8.03482	8.22162
YNL160W::chr14_2	0.325134	6.99196	0.190343	0.666989	YNL160W	YGP1	FT	6.95821	6.71323	6.77248	7.5177	6.81585	6.98786
YDL120W::chr4_2	-0.734078	2.57618	0.191798	0.667378	YDL120W	YFH1	FT	3.09349	3.30374	1.38857	2.50799	0.813159	2.2708
YDL122W::chr4_2	-0.526568	5.45117	0.191646	0.667378	YDL122W	UBP1	FT	5.4369	6.05127	5.45215	5.47498	5.30688	4.48433
YLR192C::chr00_11	-0.382592	6.71685	0.191201	0.667378	YLR192C	HCR1	FT	6.72746	7.10212	6.81443	6.54562	6.78244	6.12653
YDR539W::chr00_2	-0.232965	8.03281	0.191565	0.667378	YDR539W	FDC1	FT	7.90664	8.17556	8.31389	7.61323	7.99486	8.0852
YMR158W-A::chr13_4	-0.23255	7.57847	0.191302	0.667378	YMR158W-A	NA	NA	7.57403	7.81339	7.66534	7.5312	7.36974	7.45785
YLR151C::chr12_3	0.208176	8.52415	0.19174	0.667378	YLR151C	PCD1	FT	8.42007	8.2011	8.59665	8.40873	8.80905	8.62888
YEL032W::chr5_2	0.29972	7.50863	0.191445	0.667378	YEL032W	MCM3	FT	7.56954	7.04416	7.38816	7.14168	7.78031	7.91913
YBR002C::chr2_2	0.302895	7.71531	0.190954	0.667378	YBR002C	RER2	FF|FT	7.60219	7.14034	7.83717	7.7759	7.43809	8.24173
YOR363C::chr15_4	0.181781	8.67251	0.191998	0.667649	YOR363C	PIP2	FT	8.59837	8.45321	8.67389	8.72149	8.70689	8.84647
YPR140W::chr16_5	-0.237958	7.52018	0.19252	0.669037	YPR140W	TAZ1	FT	7.60365	7.79912	7.47338	7.39582	7.43809	7.3473
YJR125C::chr00_12	-0.297747	7.15207	0.193091	0.66906	YJR125C	ENT3	FT	7.00113	7.52927	7.2881	6.76983	6.97877	7.20044
YLL009C::chr12_1	-0.280614	7.67037	0.193055	0.66906	YLL009C	COX17	FT	8.09464	7.65342	7.60924	7.62658	7.05848	7.77677
YPR107C::chr16_5	-0.204498	8.03898	0.192823	0.66906	YPR107C	YTH1	FF|FT	8.229	8.10579	8.06903	8.00077	8.03954	7.7355
YOR087W::chr15_1	-0.188358	8.69466	0.193139	0.66906	YOR087W	YVC1	FT	8.69166	8.79741	8.85806	8.40262	8.69795	8.67397
YER038C::chr5_3	0.251279	8.27797	0.193092	0.66906	YER038C	KRE29	FT	8.19632	7.85689	8.344	8.76628	8.16007	8.17259
YJR043C::chr00_13	-0.221404	7.71638	0.193399	0.669534	YJR043C	POL32	FT	7.66815	7.85689	7.92404	7.66589	7.61511	7.51247
YDR473C::chr4_8	0.27926	7.66943	0.193571	0.669705	YDR473C	PRP3	FT	7.84845	7.38814	7.26287	7.51089	8.12939	7.69718
YDL173W::chr4_2	0.265452	7.20683	0.193872	0.669896	YDL173W	PAR32	na	7.12477	7.11881	6.94858	7.46158	7.28744	7.23141
YFL038C::chr6_1	0.302797	7.30681	0.19383	0.669896	YFL038C	YPT1	FT	7.06853	6.85022	7.45228	7.61112	7.06467	7.59815
YJL194W::chr10_1	0.30171	7.42053	0.194307	0.670975	YJL194W	CDC6	FT	7.24242	7.36034	7.17026	7.0456	7.98183	7.51876
YHR011W::chr8_1	-0.258811	7.45253	0.194536	0.671341	YHR011W	DIA4	FT	7.73525	7.61412	7.34531	7.12693	7.29799	7.49821
YLR450W::chr00_4	0.21704	8.10641	0.19492	0.671916	YLR450W	HMG2	FT	8.07257	7.67441	8.18358	8.12674	8.17302	8.32217
YKL118W::chr11_2	0.226591	8.54018	0.194949	0.671916	YKL118W	YKL118W	FF	8.59764	8.41474	8.22896	8.5588	8.96362	8.35771
YER043C::chr5_3	0.369875	7.02642	0.195809	0.674454	YER043C	SAH1	FT	6.74617	6.50829	7.15336	6.6824	7.01439	7.70547
YGR068C::chr7_4	-0.679665	4.56222	0.196242	0.674642	YGR068C	ART5	FT	4.41829	5.36994	4.46608	5.00549	2.72875	3.766
YHR031C::chr8_1	-0.213482	8.08362	0.196358	0.674642	YHR031C	RRM3	FT	8.14688	8.05066	8.33941	7.73497	8.13675	8.01905
YNL258C::chr14_1	0.202939	8.24569	0.196341	0.674642	YNL258C	DSL1	FT	8.1519	8.33018	7.90397	8.21959	8.4498	8.35155
YOR326W::chr15_4	0.214601	8.33374	0.196347	0.674642	YOR326W	MYO2	FT	8.1256	8.12815	8.39466	8.70437	8.32386	8.23123
YJR004C::chr00_13	-0.214502	7.72927	0.197402	0.676962	YJR004C	SAG1	na	7.93254	7.70534	7.84528	7.56735	7.64846	7.63192
YPL145C::chr16_2	0.225626	7.8085	0.197406	0.676962	YPL145C	KES1	FT	7.84473	7.46947	7.73252	8.02591	7.95542	7.74894
YNL096C::chr00_18	0.373468	6.74465	0.197301	0.676962	YNL096C	RPS7B	FT	6.89254	6.54675	6.08274	6.98253	6.86633	6.89659
YFL036W::chr6_1	-0.322797	7.01388	0.198208	0.677285	YFL036W	RPO41	FT	7.14102	7.1047	7.23965	7.24731	6.36756	6.75453
YEL037C::chr5_2	-0.228054	8.52052	0.19848	0.677285	YEL037C	RAD23	FT	8.67431	8.33952	8.83052	8.25349	8.19717	8.69774
YPL203W::chr16_1	-0.204625	8.38202	0.198493	0.677285	YPL203W	TPK2	FT	8.3519	8.7001	8.35541	8.18059	8.4557	8.17358
YOR375C::chr15_4	0.17874	9.04887	0.198493	0.677285	YOR375C	GDH1	FT	8.93768	9.07477	8.84557	9.01676	9.2097	9.17249
YKR076W::chr00_3	0.210033	8.1054	0.198049	0.677285	YKR076W	ECM4	FT	8.00203	7.97371	8.01248	8.38578	7.90457	8.27742
YKL119C::chr11_2	0.219699	8.34056	0.198454	0.677285	YKL119C	VPH2	FT	8.31387	7.90505	8.41061	8.38123	8.27664	8.65053
YDR333C::chr4_6	0.22609	7.89204	0.197727	0.677285	YDR333C	RQC1	na	7.79681	7.89316	7.614	7.72456	8.20139	8.03779
YGR159C::chr7_5	0.231318	7.54755	0.197892	0.677285	YGR159C	NSR1	FT	7.37715	7.53215	7.36011	7.57534	7.59173	7.79373
YLR352W::chr12_5	0.205044	7.92049	0.198631	0.677333	YLR352W	YLR352W	na	7.93837	7.77097	7.72198	8.05633	8.09351	7.89636
YDL171C::chr4_2	-0.418657	6.57687	0.198774	0.677377	YDL171C	GLT1	FT	6.93975	6.34984	6.93647	6.05331	6.56388	6.38944
YIL027C::chr9_1	-0.296781	6.90025	0.198971	0.677377	YIL027C	EMC5	FT	7.04065	6.93675	7.1283	6.76221	6.67729	6.77833
YOR042W::chr15_1	-0.203009	8.21245	0.199017	0.677377	YOR042W	CUE5	na	8.13678	8.52046	8.23885	7.96969	8.20279	8.13928
YDL072C::chr4_1	-0.199807	8.15966	0.199338	0.678047	YDL072C	YET3	FT	8.14989	8.2011	8.39852	7.87693	8.08745	8.18648
YDR214W::chr4_5	-0.474188	6.31115	0.200212	0.678898	YDR214W	AHA1	FT	6.309	6.9324	6.20889	6.48212	5.84178	5.67561
YDR532C::chr4_8	-0.285593	7.16067	0.199751	0.678898	YDR532C	KRE28	FT	7.37371	6.94542	7.50447	6.91314	6.95564	7.14457
YDR195W::chr4_5	-0.281409	7.11783	0.200616	0.678898	YDR195W	REF2	FT	7.31225	7.11753	7.30938	7.20111	6.72887	6.92292
YHR131C::chr00_10	-0.265435	7.7727	0.200592	0.678898	YHR131C	YHR131C	na	7.85215	7.59773	8.18294	7.73951	7.23352	7.84596
YMR232W::chr13_5	-0.227191	8.00958	0.200309	0.678898	YMR232W	FUS2	FT	8.1599	8.08764	8.10328	8.07797	8.0285	7.49183
YKL053C-A::chr00_17b	-0.218009	7.85156	0.200155	0.678898	YKL053C-A	MDM35	FT	7.922	8.10708	7.8175	7.57244	7.85721	7.77019
YMR301C::chr13_5	-0.209215	8.03913	0.200862	0.678898	YMR301C	ATM1	FT	8.11535	8.18046	8.11675	7.70549	7.89244	8.15654
YPL193W::chr16_1	-0.203989	8.13626	0.200743	0.678898	YPL193W	RSA1	FT	8.27758	8.23093	8.18806	7.76958	8.07523	8.21195
YDR396W::chr4_7	-0.20329	8.11841	0.201455	0.678898	YDR396W	YDR396W	na	8.19145	8.06066	8.37685	8.14149	7.8064	8.06169
YGR229C::chr00_2	-0.202259	7.95076	0.201168	0.678898	YGR229C	SMI1	FF|FT	8.1071	8.0909	7.93549	7.72652	7.8284	7.96938
YMR250W::chr13_5	-0.195239	7.99124	0.2013	0.678898	YMR250W	GAD1	FT	8.05338	8.15889	8.03749	8.0067	7.79528	7.8522
YOR286W::chr15_3	-0.19083	8.16471	0.20033	0.678898	YOR286W	RDL2	FT	8.1797	8.19566	8.38244	8.0912	7.94035	8.15249
YAL055W::chr1_1	-0.183844	8.69714	0.201381	0.678898	YAL055W	PEX22	FT	8.70675	8.89491	8.7446	8.45317	8.74111	8.59876
YLR017W::chr12_1	0.17781	8.49557	0.200639	0.678898	YLR017W	MEU1	FT	8.41256	8.31633	8.4748	8.50391	8.67183	8.56343
YNR072W::chr00_6	0.45987	5.98067	0.201287	0.678898	YNR072W	HXT17	FT	5.55683	5.55489	6.01527	6.29595	5.75258	6.42001
YMR174C::chr00_4	0.240471	7.6688	0.201591	0.678939	YMR174C	PAI3	na	7.49405	7.71803	7.39371	7.88104	7.93698	7.49023
YDR211W::chr4_5	-0.262601	7.32571	0.201845	0.679373	YDR211W	GCD6	FT	7.57553	7.49034	7.26408	7.32778	6.92535	7.26549
YOL071W::chr15_5	-0.482452	5.88835	0.202153	0.67947	YOL071W	EMI5	FT	5.71717	6.18163	6.32953	5.44675	5.19846	6.06337
YPL030W::chr16_3	-0.185144	8.25026	0.202247	0.67947	YPL030W	TRM44	FT	8.39234	8.17187	8.43824	8.17439	8.14115	8.14336
YBR160W::chr2_3	0.561153	3.7383	0.202007	0.67947	YBR160W	CDC28	FT	3.36657	3.63888	3.16037	4.312	4.08283	3.2948
YHR049W::chr8_2	0.227359	7.78074	0.202852	0.680663	YHR049W	FSH1	FT	7.46368	7.55968	7.91713	7.79406	7.88021	7.98651
YIL158W::chr9_2	0.301156	7.75944	0.202812	0.680663	YIL158W	AIM20	FT	7.70688	7.5625	7.52382	7.98013	8.31609	7.19259
YPL159C::chr16_2	-0.207211	7.89354	0.203141	0.681215	YPL159C	PET20	FT	7.92552	7.91978	8.11876	7.64672	7.82293	7.8769
YER116C::chr00_5	0.397731	6.63311	0.203343	0.681475	YER116C	SLX8	FT	6.35152	6.58974	6.29438	6.50207	6.64047	7.20629
YDR078C::chr4_4	-0.314447	7.20451	0.204033	0.682275	YDR078C	SHU2	FT	7.31046	7.59406	7.1028	7.25818	7.23077	6.49533
YDL011C::chr4_1	-0.291693	7.15761	0.204549	0.682275	YDL011C	YDL011C	na	7.16506	7.05487	7.59871	7.07766	7.15156	6.74383
YGL021W::chr7_1	-0.267544	7.24267	0.204395	0.682275	YGL021W	ALK1	FT	7.51758	7.36358	7.20726	7.32864	6.95564	6.97647
YKL103C::chr11_2	-0.232149	7.99093	0.20445	0.682275	YKL103C	APE1	na	8.09985	8.056	8.14333	7.84243	8.18443	7.50298
YOR028C::chr15_1	-0.211694	7.81867	0.204848	0.682275	YOR028C	CIN5	FT	8.04585	7.79514	7.90553	7.75686	7.79155	7.56205
YBR011C::chr2_2	-0.190484	8.23648	0.205083	0.682275	YBR011C	IPP1	na	8.2913	8.32631	8.36108	8.07131	8.32772	7.9933
YML012W::chr13_2	0.225109	7.5607	0.20501	0.682275	YML012W	ERV25	FT	7.4194	7.57465	7.3199	7.66657	7.7208	7.61293
YPR189W::chr16_5	0.238187	7.59319	0.204786	0.682275	YPR189W	SKI3	FT	7.59925	7.50506	7.28332	7.87869	7.52819	7.68324
YDL118W::chr4_2	0.260434	7.68226	0.20489	0.682275	YDL118W	YDL118W	FF|FT	7.88026	7.09305	7.55879	7.86216	7.76709	7.78201
YNL116W::chr14_3	0.344555	7.11756	0.20414	0.682275	YNL116W	DMA2	FT	7.25927	6.33453	7.056	6.93589	7.25803	7.57268
YML080W::chr13_1b	0.36146	6.97057	0.204003	0.682275	YML080W	DUS1	FT	7.04065	6.67207	6.57381	7.52522	6.46906	7.21213
YKR057W::chr11_3	0.534064	6.26376	0.204394	0.682275	YKR057W	RPS21A	FT	5.72258	6.33673	5.74027	7.10502	5.54687	6.42337
YCR007C::chr3_1	-0.432818	6.72498	0.205286	0.682536	YCR007C	YCR007C	na	6.85362	7.26898	6.5422	7.07356	6.0743	6.04605
YDR208W::chr4_5	-0.265378	7.53283	0.205592	0.683135	YDR208W	MSS4	FT	7.60658	7.55308	7.8009	7.76895	7.21416	7.08857
YIL132C::chr9_2	-0.196964	8.05572	0.205889	0.683376	YIL132C	CSM2	FT	8.0098	8.16137	8.26511	8.00293	7.799	8.04107
YPR044C::chr16_4	0.392921	6.61416	0.205914	0.683376	YPR044C	OPI11	na	6.16941	6.35851	6.63315	7.03615	6.49221	6.79398
YNL238W::chr14_2	0.436836	6.38857	0.206252	0.68408	YNL238W	NA	NA	5.70629	6.31906	6.33646	6.66752	6.8048	6.22986
YCR020C-A::chr3_1	-0.54686	5.67442	0.207306	0.684661	YCR020C-A	MAK31	na	5.52002	6.55997	5.31392	5.82375	5.09339	5.00715
YIR013C::chr9_2	-0.27434	7.28611	0.207207	0.684661	YIR013C	GAT4	FT	7.48453	7.4381	7.3164	7.49029	6.90479	6.93473
YHR048W::chr8_2	-0.260482	7.4285	0.207098	0.684661	YHR048W	YHK8	FT	7.48612	7.3625	7.76968	7.0224	7.41889	7.40109
YLR001C::chr12_1	-0.221472	8.40866	0.206573	0.684661	YLR001C	YLR001C	FT	8.66591	8.24386	8.59665	7.96859	8.50433	8.35771
YMR069W::chr00_6	0.242045	8.06523	0.20694	0.684661	YMR069W	NAT4	FT	7.84597	7.94664	8.01464	8.17534	8.5314	7.72601
YLR406C::chr00_11	0.262008	7.43624	0.207158	0.684661	YLR406C	RPL31B	FT	7.22537	7.45337	7.19969	7.59405	7.21971	7.80149
YJL201W::chr10_1	0.276494	7.13498	0.207184	0.684661	YJL201W	ECM25	FT	6.95821	7.1047	6.89171	7.30699	7.45938	6.99012
YGL154C::chr7_2	-0.423039	6.50544	0.208397	0.686172	YGL154C	LYS5	FT	6.48483	6.48471	7.04336	5.97858	6.44553	6.36171
YHR180W::chr00_10	-0.270206	7.58823	0.208311	0.686172	YHR180W	YHR180W	na	7.56954	8.05466	7.44375	7.52371	7.63397	7.13026
YDR213W::chr4_5	-0.242113	8.10942	0.208498	0.686172	YDR213W	UPC2	FT	8.31835	8.25377	8.09309	8.37583	7.56577	7.8769
YML042W::chr00_11	-0.225048	7.92338	0.208103	0.686172	YML042W	CAT2	FT	7.67235	8.13385	8.2215	7.73303	7.87141	7.80921
YNL294C::chr14_1	0.192551	8.49618	0.208518	0.686172	YNL294C	RIM21	FF|FT	8.32102	8.39221	8.47166	8.80139	8.36331	8.56267
YOL094C::chr00_6	0.240983	7.62596	0.20841	0.686172	YOL094C	RFC4	FT	7.36509	7.48044	7.63569	7.69352	8.00294	7.47898
YOR355W::chr15_4	-0.236333	7.88754	0.208754	0.686534	YOR355W	GDS1	FT	7.8887	7.99958	8.09785	7.37599	8.01258	7.83592
YML036W::chr00_11	-0.273338	7.79437	0.209157	0.687446	YML036W	CGI121	FT	8.09151	7.76609	7.89383	7.75877	7.05848	7.97397
YDR054C::chr4_4	-0.57951	6.00318	0.20995	0.688809	YDR054C	CDC34	FT	6.27259	6.63685	5.69427	6.48212	5.09339	4.84636
YER163C::chr00_5	-0.363082	6.74025	0.209862	0.688809	YER163C	GCG1	FT	7.1104	6.39691	7.10415	6.58069	6.45499	6.588
YOR304W::chr15_4	0.224248	8.66624	0.209901	0.688809	YOR304W	ISW2	FT	8.28491	8.55247	8.76699	8.65483	9.0919	8.51153
YDR053W::chr4_4	-0.197832	8.06551	0.210239	0.689341	YDR053W	YDR053W	na	8.3632	8.07059	8.02182	7.93567	8.04581	7.89998
YKR001C::chr11_3	-0.376294	6.93835	0.21044	0.689587	YKR001C	VPS1	FF|FT	7.04929	7.42784	6.77758	7.25004	6.60268	6.10996
YJR105W::chr10_4	-0.6146	4.41936	0.212818	0.690296	YJR105W	ADO1	FF|FT	3.59609	5.23042	4.6845	4.57805	3.20289	3.98176
YPR162C::chr16_5	-0.573943	4.4164	0.212648	0.690296	YPR162C	ORC4	FT	4.76089	4.93228	4.12569	4.72635	3.81555	3.23491
YGR209C::chr7_5	-0.456335	6.19369	0.211454	0.690296	YGR209C	TRX2	FT	6.76988	5.9314	6.37509	6.2422	5.93258	5.56444
YGL016W::chr7_1	-0.369485	6.84591	0.212647	0.690296	YGL016W	KAP122	FT	6.73551	7.20189	7.06437	6.69845	5.9792	7.05217
YNR051C::chr00_4	-0.323384	6.90406	0.212787	0.690296	YNR051C	BRE5	FT	6.83875	7.26207	7.02346	6.34946	6.99182	6.78617
YPR191W::chr16_5	-0.246252	7.72431	0.211862	0.690296	YPR191W	QCR2	FT	8.06301	7.75217	7.67812	7.48336	7.3266	7.90599
YDL028C::chr4_1	-0.245239	7.61733	0.212894	0.690296	YDL028C	MPS1	FT	7.63698	7.90209	7.64316	7.68549	7.12218	7.58622
YKL104C::chr11_2	-0.219797	8.23148	0.213187	0.690296	YKL104C	GFA1	FT	8.25443	8.39959	8.34743	8.06874	8.44031	7.76358
YPR085C::chr16_4	0.201475	7.87617	0.213111	0.690296	YPR085C	ASA1	FT	7.83976	7.63836	7.8249	7.85083	7.99486	8.06384
YDR089W::chr4_4	0.211614	8.46464	0.213032	0.690296	YDR089W	YDR089W	FT	8.43827	8.43539	8.17266	8.61451	8.80536	8.21776
YLR444C::chr00_4	0.217663	8.33844	0.212588	0.690296	YLR444C	YLR444C	na	8.0252	8.26708	8.35938	8.57302	8.62862	8.06061
YEL036C::chr5_2	0.23474	7.91765	0.212909	0.690296	YEL036C	ANP1	FT	8.11843	7.67961	7.51977	8.11033	8.12791	7.82834
YHR050W::chr8_2	0.242106	7.8002	0.211543	0.690296	YHR050W	NA	NA	7.79296	7.80469	7.38148	7.83821	8.19576	7.66208
YDR192C::chr4_5	0.245655	7.56619	0.211771	0.690296	YDR192C	NUP42	FT	7.43925	7.2103	7.63006	7.64534	7.46408	7.90119
YHR024C::chr8_1	0.248288	7.25806	0.212741	0.690296	YHR024C	MAS2	FT	7.06428	7.22697	7.08097	7.3035	7.51016	7.30425
YGR259C::chr00_3	0.264821	7.36364	0.211368	0.690296	YGR259C	YGR259C	na	7.03848	7.02521	7.54191	7.41538	7.40919	7.62902
YMR279C::chr00_8	0.278171	7.12116	0.21167	0.690296	YMR279C	YMR279C	FT	6.95821	6.71323	7.206	7.28057	7.35213	7.11165
YLR096W::chr12_2	0.317012	6.8666	0.211159	0.690296	YLR096W	KIN2	FT	6.73818	6.8301	6.50374	6.77614	7.30323	6.91817
YLR143W::chr12_3	0.320021	8.1742	0.212916	0.690296	YLR143W	DPH6	na	7.95799	8.11157	7.93625	8.39607	7.41889	8.82187
YML104C::chr00_9	0.48372	6.18362	0.212486	0.690296	YML104C	MDM1	FT	5.99263	6.20586	5.46906	6.11042	6.95564	5.94222
YDL092W::chr4_1	-0.299454	7.11952	0.214687	0.691867	YDL092W	SRP14	FT	7.30145	7.31427	7.15336	6.5471	6.90134	7.32773
YKR062W::chr11_3	-0.219688	7.77428	0.214657	0.691867	YKR062W	TFA2	FT	7.83352	7.93291	7.86698	7.90487	7.60453	7.41801
YKL146W::chr11_2	-0.197051	8.54054	0.214341	0.691867	YKL146W	AVT3	FT	8.62317	8.68682	8.59087	8.17103	8.39682	8.69843
YNL283C::chr14_1	-0.185525	8.57942	0.213825	0.691867	YNL283C	WSC2	FF|FT	8.89878	8.48475	8.59039	8.53255	8.43674	8.47479
YNR016C::chr14_4	0.187726	8.19016	0.214569	0.691867	YNR016C	ACC1	FF|FT	8.14386	7.98775	8.13805	8.0912	8.41631	8.31677
YLR089C::chr12_2	0.271973	7.36523	0.214188	0.691867	YLR089C	ALT1	FT	7.06428	7.59406	6.9104	7.47872	7.4213	7.57419
YNL236W::chr14_2	0.30022	7.14049	0.214356	0.691867	YNL236W	SIN4	FF|FT	6.66421	7.19827	7.02489	7.61041	7.16314	6.98786
YGL150C::chr7_2	0.427428	5.9647	0.214603	0.691867	YGL150C	INO80	FT	5.36953	5.76847	5.98326	6.13619	6.21452	6.12241
YOR102W::chr15_2	0.347393	6.69317	0.215395	0.693739	YOR102W	YOR102W	na	6.65008	6.47278	6.38404	7.04455	6.72887	6.75986
YGL091C::chr7_1	-0.263881	7.21251	0.21561	0.694022	YGL091C	NBP35	FT	7.16903	7.24579	7.55879	6.91314	7.12218	7.17078
YBR074W::chr2_2	0.260151	7.51772	0.216172	0.695421	YBR074W	YBR074W	FT	7.62692	7.07869	7.38705	7.86453	7.35466	7.64923
YOR255W::chr15_3	0.246749	7.41493	0.216685	0.69666	YOR255W	OSW1	FT	7.41606	7.29633	7.12963	7.73821	7.33942	7.48059
YIR014W::chr9_2	0.290966	7.12273	0.217001	0.697267	YIR014W	YIR014W	na	6.81363	6.92658	7.14155	6.98907	7.62142	7.0928
YCR062W::chr00_16a	-0.450326	6.34544	0.217455	0.697493	YCR062W	NA	NA	6.01484	6.63685	6.8552	6.48521	5.90525	5.78406
YNL198C::chr14_2	0.272558	7.67347	0.217414	0.697493	YNL198C	YNL198C	na	7.53613	7.51188	7.53891	7.61887	8.27797	7.35436
YLR320W::chr12_4	0.350056	7.33587	0.217455	0.697493	YLR320W	MMS22	FT	7.14506	7.16775	7.12963	8.14491	7.03029	6.98786
YIR001C::chr9_2	0.272794	7.39679	0.217831	0.698288	YIR001C	SGN1	na	7.31762	7.12771	7.3035	7.38677	7.92001	7.16878
YKR064W::chr11_3	-0.7364	4.59859	0.218449	0.69841	YKR064W	OAF3	FT	4.729	5.36564	4.35221	5.2502	2.37739	3.17243
YJL184W::chr00_14	-0.498338	5.64397	0.221867	0.69841	YJL184W	NA	NA	5.62196	6.25779	5.59378	5.8041	5.39794	4.6425
YKL191W::chr11_3	-0.470173	6.29465	0.221043	0.69841	YKL191W	DPH2	na	6.64154	6.51218	6.35249	5.19091	6.41679	6.24132
YNL284C::chr00_18	-0.440306	6.44785	0.220747	0.69841	YNL284C	MRPL10	FT	6.50695	6.65984	6.75535	6.31169	5.4836	6.59397
YMR128W::chr00_9	-0.341307	6.71542	0.220288	0.69841	YMR128W	ECM16	FT	6.806	6.99215	6.8078	6.27647	6.60268	6.6863
YDL059C::chr4_1	-0.305305	7.09587	0.220843	0.69841	YDL059C	RAD59	FT	7.08122	7.41334	7.19588	7.23727	6.39238	7.0259
YGR084C::chr7_4	-0.304833	6.89872	0.221364	0.69841	YGR084C	MRP13	FT	7.08962	6.71661	7.26044	6.86417	6.77868	6.53932
YLR103C::chr12_2	-0.301197	7.39121	0.221442	0.69841	YLR103C	CDC45	FT	7.3925	7.3839	7.77988	7.44264	7.4873	6.59992
YDR234W::chr4_5	-0.297225	7.71418	0.222516	0.69841	YDR234W	LYS4	FT	7.7499	7.45741	8.24132	7.87163	6.99507	7.65495
YGR105W::chr7_4	-0.283813	7.25157	0.218953	0.69841	YGR105W	NA	NA	7.47815	7.46546	7.1908	7.11003	6.66104	7.42305
YER113C::chr00_5	-0.27703	7.06128	0.219066	0.69841	YER113C	TMN3	FT	7.32653	7.14537	7.08919	6.95049	6.61539	7.12202
YMR191W::chr00_17b	-0.27543	7.3416	0.222056	0.69841	YMR191W	SPG5	na	7.09171	7.76854	7.46814	7.41457	7.15446	6.97647
YGL167C::chr7_2	-0.24658	7.35514	0.221606	0.69841	YGL167C	PMR1	FT	7.43431	7.54265	7.43194	7.2114	6.97877	7.44139
YGR001C::chr7_3	-0.242564	7.6632	0.222113	0.69841	YGR001C	YGR001C	na	7.76963	7.60867	7.93625	7.62448	7.13401	7.76623
YDR209C::chr4_5	-0.223947	7.58048	0.221288	0.69841	YDR209C	YDR209C	na	7.75122	7.6339	7.67265	7.62658	7.21971	7.50298
YKL071W::chr11_1	-0.221846	8.07604	0.219894	0.69841	YKL071W	YKL071W	FT	7.98862	8.2871	8.25052	8.28262	7.67298	7.84471
YKR090W::chr00_4	-0.20556	8.32874	0.219492	0.69841	YKR090W	PXL1	FT	8.30669	8.65416	8.28554	8.06461	8.45806	8.11249
YNL338W::chr14_1	-0.186644	8.09484	0.219734	0.69841	YNL338W	YNL338W	na	8.2785	8.19506	8.06903	7.86038	8.06446	8.05953
YLR168C::chr12_3	-0.185643	8.46961	0.218733	0.69841	YLR168C	UPS2	FT	8.46998	8.74131	8.44199	8.26745	8.51454	8.32756
YPL240C::chr16_1	0.171868	8.26563	0.222861	0.69841	YPL240C	HSP82	FT	8.12662	8.2256	8.17459	8.40466	8.26862	8.36558
YPL166W::chr16_2	0.19344	8.55935	0.219913	0.69841	YPL166W	ATG29	FT	8.49627	8.49265	8.38244	8.54444	8.9318	8.43459
YER051W::chr5_3	0.200327	7.89803	0.220038	0.69841	YER051W	JHD1	FT	7.69179	7.79194	7.88756	7.91005	7.88546	8.16759
YLR163C::chr12_3	0.20512	8.30292	0.222703	0.69841	YLR163C	MAS1	FF|FT	8.31567	7.90431	8.33018	8.59499	8.37082	8.20709
YNL320W::chr14_1	0.218904	7.89229	0.219596	0.69841	YNL320W	NA	NA	7.98862	7.67267	7.64595	7.73368	8.07677	8.14844
YGR007W::chr7_3	0.221591	7.71633	0.221633	0.69841	YGR007W	ECT1	FT	7.58149	7.41542	7.77903	7.88104	7.95042	7.61146
YOR191W::chr15_2	0.226707	7.92683	0.218947	0.69841	YOR191W	ULS1	FT	7.9534	7.47646	7.9461	8.08613	7.79714	8.18846
YJR148W::chr00_12	0.248856	7.49821	0.222382	0.69841	YJR148W	BAT2	FT	7.29602	7.42268	7.37925	7.89329	7.25803	7.61734
YGR083C::chr7_4	0.271648	7.08722	0.220894	0.69841	YGR083C	GCD2	FT	6.85608	6.8301	7.12297	7.40237	7.04914	7.16276
YJL213W::chr00_14	0.273116	7.28333	0.221814	0.69841	YJL213W	YJL213W	na	7.15709	7.38284	6.82103	7.64465	7.1775	7.36662
YLR078C::chr12_2	0.278201	7.62863	0.218604	0.69841	YLR078C	BOS1	FT	7.50665	7.01702	7.81254	8.01687	7.44759	7.75161
YLR271W::chr12_4	0.282084	7.28757	0.221072	0.69841	YLR271W	YLR271W	FT	7.41105	7.27358	6.61237	7.42023	7.4357	7.40279
YIL095W::chr9_1	0.285287	7.48275	0.219736	0.69841	YIL095W	PRK1	FT	7.57403	7.08393	7.29641	7.09292	7.93191	7.7096
YKR027W::chr00_14	0.294773	7.76836	0.222787	0.69841	YKR027W	BCH2	FT	7.91965	7.06683	7.72198	7.58976	8.32256	7.70271
YGL024W::chr7_1	0.30107	6.88238	0.219489	0.69841	YGL024W	NA	NA	6.94207	6.60075	6.59707	6.85107	7.19735	7.00364
YNL195C::chr14_2	0.303792	7.42968	0.220071	0.69841	YNL195C	YNL195C	FT	7.05787	7.51383	7.19207	7.00314	8.01258	7.53748
YOR194C::chr15_3	0.308432	7.30866	0.220771	0.69841	YOR194C	TOA1	FT	7.47013	7.03201	6.86481	7.87104	7.28214	7.07369
YMR112C::chr00_9	0.320853	6.88345	0.218889	0.69841	YMR112C	MED11	FT	6.70304	6.58974	6.83251	6.88302	7.41889	6.70573
YML117W-A::chr00_9	0.448833	6.27585	0.222448	0.69841	YML117W-A	NA	NA	6.10459	5.82589	6.13929	6.41245	5.87033	6.94878
YGL076C::chr7_1	0.540964	5.70582	0.220125	0.69841	YGL076C	RPL7A	FT	5.53854	4.81744	5.72627	5.00978	6.0116	6.47929
YOL082W::chr15_5	-0.250896	7.15479	0.223189	0.698633	YOL082W	ATG19	FT	7.34419	7.28272	7.18569	7.12693	6.8734	7.04564
YMR160W::chr13_4	0.231731	7.66549	0.22307	0.698633	YMR160W	YMR160W	na	7.4893	7.53502	7.60255	7.53419	7.6402	8.09049
YML035C::chr00_14	0.258771	7.40989	0.22341	0.698925	YML035C	AMD1	FT	7.3857	6.94109	7.44375	7.67809	7.27415	7.60556
YER022W::chr5_3	0.198974	8.31946	0.223966	0.700264	YER022W	SRB4	FT	8.14184	8.08373	8.40183	8.54814	8.13675	8.5194
YLR252W::chr12_4	0.30075	7.39348	0.224216	0.700644	YLR252W	YLR252W	na	7.43925	7.27243	6.94858	7.2058	7.22248	8.01794
YKL048C::chr11_1	-0.597542	5.09131	0.225419	0.701989	YKL048C	ELM1	FT	5.38326	5.94586	4.22857	4.65685	5.30688	4.01775
YOR302W::chr15_4	-0.541695	3.66614	0.225167	0.701989	YOR302W	YOR302W	FT	3.64249	4.17898	3.69382	3.71794	2.29554	3.5122
YBL019W::chr2_1	0.187604	8.33614	0.225077	0.701989	YBL019W	APN2	FT	8.35712	8.02841	8.30979	8.41966	8.27664	8.56495
YDR478W::chr4_8	0.214175	7.70614	0.225143	0.701989	YDR478W	SNM1	FT	7.71775	7.42784	7.62158	7.70681	7.71688	7.98196
YJL054W::chr10_2	0.274418	7.50875	0.225295	0.701989	YJL054W	TIM54	FT	7.48294	7.1566	7.43086	7.30437	7.40432	8.07776
YNL177C::chr14_2	0.289053	7.10605	0.22507	0.701989	YNL177C	MRPL22	FT	7.12885	7.14662	6.49138	7.11999	7.37722	7.21794
YNL094W::chr14_3	0.239805	7.72333	0.225606	0.702172	YNL094W	APP1	FT	7.34419	7.76691	7.64502	7.65222	7.64434	8.15351
YJR064W::chr00_13	-0.288722	6.92952	0.226382	0.703455	YJR064W	CCT5	na	6.80855	7.02112	7.31172	6.73911	6.82682	6.7572
YGR241C::chr00_2	-0.233529	8.11092	0.226173	0.703455	YGR241C	YAP1802	FT	7.89351	8.42974	8.28852	8.32847	7.75565	7.8002
YJL079C::chr10_2	0.259778	7.24834	0.226405	0.703455	YJL079C	PRY1	FT	7.25554	7.03336	7.03202	7.08785	7.613	7.3701
YML099C::chr00_9	-0.563672	5.23937	0.227278	0.703564	YML099C	ARG81	FT	5.08872	5.67086	5.61293	4.91678	5.57316	3.72305
YLR090W::chr12_2	-0.506031	5.38062	0.2269	0.703564	YLR090W	XDJ1	FT	5.72258	5.84453	5.12947	5.63646	4.94022	4.41855
YCR031C::chr00_1	-0.476438	6.26112	0.228117	0.703564	YCR031C	RPS14A	FT	6.51943	6.54675	6.34335	5.92501	5.10545	6.585
YKL023W::chr11_1	-0.446655	5.58022	0.227714	0.703564	YKL023W	YKL023W	na	5.78079	6.09085	5.36901	5.14479	5.39794	5.43735
YML112W::chr00_9	-0.446046	5.8581	0.227514	0.703564	YML112W	CTK3	FF|FT	6.02364	5.94009	6.19371	5.57692	6.018	5.10239
YIR008C::chr9_2	-0.355648	7.23076	0.227481	0.703564	YIR008C	PRI1	FT	7.44253	7.3987	7.34072	6.80362	6.26915	7.68184
YNL047C::chr00_18	-0.240912	7.46379	0.227629	0.703564	YNL047C	SLM2	FT	7.50194	7.60867	7.614	7.119	7.61722	7.23141
YLR130C::chr12_3	-0.237787	8.5444	0.228031	0.703564	YLR130C	ZRT2	FT	8.60717	8.47481	8.86087	7.98013	8.81181	8.35243
YHR133C::chr8_2	-0.197523	7.72453	0.227547	0.703564	YHR133C	NSG1	FT	7.77875	7.79034	7.88205	7.60758	7.58743	7.66492
YCL050C::chr3_1	0.176551	8.9744	0.228106	0.703564	YCL050C	APA1	FT	8.89878	8.7504	8.98912	9.12268	9.18292	8.85146
YIL140W::chr9_2	0.205214	7.79171	0.226803	0.703564	YIL140W	AXL2	FT	7.75651	7.71212	7.57646	7.7575	8.0737	7.82072
YOR171C::chr15_2	0.270565	7.2979	0.228003	0.703564	YOR171C	LCB4	FT	7.28692	7.03877	7.1283	7.42345	7.02395	7.7355
YGL006W::chr7_1	1.0334	2.54026	0.227348	0.703564	YGL006W	PMC1	FT	2.75637	-4.73284	2.01346	3.71794	2.37739	1.69144
YOR107W::chr15_2	-0.659106	5.11932	0.228946	0.70473	YOR107W	RGS2	FT	4.85256	5.99397	5.02471	5.64753	4.22226	3.32383
YMR124W::chr00_9	-0.631287	3.53221	0.229399	0.70473	YMR124W	YMR124W	na	3.59609	4.29197	3.09652	3.96798	2.11644	2.43947
YGR141W::chr7_5	-0.202583	8.08425	0.229196	0.70473	YGR141W	VPS62	FT	8.29221	8.16385	8.07594	7.86097	8.24973	7.78332
YPL220W::chr16_1	0.187818	8.16806	0.229395	0.70473	YPL220W	RPL1A	FT	8.21275	7.82517	8.14399	8.20093	8.33926	8.23027
YPL083C::chr16_3	0.212033	7.75703	0.228865	0.70473	YPL083C	SEN54	FT	7.62692	7.44321	7.83879	7.83034	7.98673	7.7476
YPR104C::chr00_18	0.227072	7.62376	0.22925	0.70473	YPR104C	FHL1	FT	7.62114	7.60686	7.25557	7.51316	7.85364	7.80793
YHL045W::chr8_1	0.229432	7.62717	0.22887	0.70473	YHL045W	YHL045W	na	7.75914	7.26783	7.45228	7.83034	7.77466	7.58921
YER040W::chr5_3	-0.274947	7.93187	0.23025	0.706394	YER040W	GLN3	FT	8.104	8.08373	7.99362	7.75238	7.11624	8.2625
YML022W::chr00_11	-0.188544	8.05409	0.230346	0.706394	YML022W	APT1	FT	8.26559	8.01818	8.13739	7.83458	7.90801	8.10937
YPL234C::chr16_1	0.230204	7.68675	0.230459	0.706394	YPL234C	VMA11	FT	7.42273	7.72811	7.52786	8.01152	7.85543	7.46439
YOL021C::chr15_5	0.60087	5.00882	0.23028	0.706394	YOL021C	DIS3	FT	3.89333	5.20179	4.65525	4.20369	6.03701	5.05988
YDL196W::chr4_3	-0.579341	4.75633	0.231828	0.706869	YDL196W	YDL196W	FF	4.67421	5.71544	4.10421	4.93948	4.15423	3.90699
YBR046C::chr2_2	-0.296132	7.40588	0.231052	0.706869	YBR046C	ZTA1	FT	7.41272	7.31092	7.84771	6.6824	7.54157	7.39255
YFL054C::chr6_1	-0.241249	7.31005	0.231036	0.706869	YFL054C	YFL054C	na	7.46691	7.38178	7.41786	6.95049	7.26073	7.31332
YLR282C::chr12_4	-0.226407	8.11469	0.231359	0.706869	YLR282C	YLR282C	na	8.11433	8.47282	8.04103	8.31031	7.94372	7.6521
YMR012W::chr13_2	0.192038	7.87299	0.231909	0.706869	YMR012W	CLU1	FT	7.841	7.84073	7.6263	8.01527	7.9166	7.95785
YOR300W::chr15_4/chr00_12	0.20641	7.90656	0.231155	0.706869	YOR300W	YOR300W	na	7.99758	7.60321	7.76882	8.03805	8.13969	7.81817
YOL026C::chr15_5	0.221022	7.62059	0.231838	0.706869	YOL026C	MIM1	FT	7.58447	7.63836	7.26165	7.56735	7.78968	7.80921
YKL010C::chr11_1	0.25749	7.30551	0.231828	0.706869	YKL010C	UFD4	FT	7.16108	6.92074	7.38705	7.22717	7.67095	7.35084
YOR260W::chr15_3	0.287452	7.34526	0.230752	0.706869	YOR260W	GCD1	FT	7.2574	7.19464	7.12297	6.87716	7.84468	7.56662
YCL053C::chr3_1	0.378055	6.82014	0.231764	0.706869	YCL053C	NA	NA	6.09628	6.77932	6.85359	6.80362	6.48299	7.4998
YIL050W::chr9_1	-0.26335	7.19639	0.232168	0.707264	YIL050W	PCL7	FT	7.00336	7.61954	7.26408	7.09797	7.04602	7.02148
YGR128C::chr7_5	0.360419	6.80533	0.232388	0.707538	YGR128C	UTP8	FT	6.63868	6.28762	6.8552	6.32726	7.15156	7.27667
YLL048C::chr00_8	-0.31539	6.85022	0.232931	0.708071	YLL048C	YBT1	FT	7.13495	6.9134	6.92885	6.97156	6.72887	6.24132
YGR197C::chr7_5	-0.205424	8.06305	0.233212	0.708071	YGR197C	SNG1	FT	8.14184	8.09285	8.24009	7.64326	8.20559	7.96938
YPR152C::chr16_5	0.178819	8.1136	0.232872	0.708071	YPR152C	URN1	FT	8.01642	8.01338	8.03182	8.33576	8.19717	8.04762
YDR210W::chr4_5	0.251851	7.43886	0.233103	0.708071	YDR210W	YDR210W	FT	7.13089	7.16404	7.57548	7.33379	7.82475	7.47575
YBL044W::chr2_1	0.326975	6.82392	0.233158	0.708071	YBL044W	YBL044W	na	6.5132	6.58236	6.8276	7.30437	6.54629	6.965
YJL015C::chr00_13	0.15961	8.77256	0.233415	0.708292	YJL015C	YJL015C	na	8.6311	8.76025	8.67389	8.81373	8.90445	8.82948
YOL069W::chr15_5	0.37496	6.57155	0.233595	0.708447	YOL069W	NUF2	FT	6.43298	5.99675	6.61047	6.7999	6.64873	6.7757
YCR079W::chr00_1	-0.580719	5.07174	0.234072	0.708588	YCR079W	PTC6	FT	5.18591	5.72553	4.8868	5.56237	4.22226	3.70109
YMR048W::chr00_11	-0.513016	6.24561	0.234461	0.708588	YMR048W	CSM3	FT	6.47845	6.77285	6.07999	6.52925	6.03701	4.81602
YLR397C::chr12_5	-0.433255	6.6428	0.235086	0.708588	YLR397C	AFG2	FT	6.55625	7.1837	6.69015	7.00314	6.20334	5.68123
YPR071W::chr16_4	-0.242468	7.25581	0.234687	0.708588	YPR071W	YPR071W	FT	7.48771	7.34515	7.2665	6.97376	7.10126	7.2896
YNL101W::chr14_3	-0.215155	7.54093	0.234439	0.708588	YNL101W	AVT4	FT	7.63841	7.54551	7.73602	7.32864	7.37223	7.56965
YLR389C::chr12_5	-0.209891	7.86862	0.235184	0.708588	YLR389C	STE23	FT	8.14184	7.76854	7.97154	7.7035	7.57013	7.96938
YLR170C::chr12_3	0.176746	9.1101	0.234015	0.708588	YLR170C	APS1	FT	9.01246	8.92369	9.11162	8.95267	9.36761	9.23736
YMR180C::chr13_4	0.188195	8.03208	0.2352	0.708588	YMR180C	CTL1	FT	7.82349	7.88042	8.0842	8.26969	8.0285	8.05196
YHL041W::chr8_1	0.230976	7.47241	0.23518	0.708588	YHL041W	YHL041W	na	7.25927	7.48935	7.28929	7.31569	7.70702	7.6944
YMR135W-A::chr00_11	0.244954	7.48559	0.23483	0.708588	YMR135W-A	YMR135W-A	na	7.13698	7.54265	7.35671	7.38511	7.90284	7.46764
YDR257C::chr4_6	0.305734	6.8005	0.235115	0.708588	YDR257C	RKM4	FT	6.38943	6.72502	6.76394	6.96051	6.77491	7.07369
YOL030W::chr15_5	0.457914	6.39773	0.234114	0.708588	YOL030W	GAS5	FT	6.52563	5.75867	6.05221	6.81348	5.84898	6.92055
YHR051W::chr8_2	0.261909	7.69304	0.23534	0.708619	YHR051W	COX6	FT	7.21581	7.4123	7.93473	7.94243	8.00455	7.43973
YLR446W::chr00_4	0.194538	8.12761	0.235515	0.708754	YLR446W	YLR446W	FT	7.99869	7.89838	8.16943	8.41603	7.97527	8.23123
YDR377W::chr4_7	-0.561237	5.38873	0.236471	0.709103	YDR377W	ATP17	FT	5.5868	6.12175	4.91793	5.80657	4.55684	4.33545
YKR011C::chr11_3	-0.289557	7.009	0.236541	0.709103	YKR011C	YKR011C	FT	7.06214	7.4123	6.90575	6.9097	7.08003	6.51749
YFL048C::chr6_1	-0.26077	7.06286	0.236097	0.709103	YFL048C	EMP47	FT	7.30506	7.2079	7.02632	6.8877	7.0922	6.7757
YER185W::chr00_5	-0.227071	7.74312	0.236351	0.709103	YER185W	PUG1	FT	8.0936	7.79274	7.62912	7.76387	7.31367	7.74223
YLR380W::chr12_5	-0.220489	7.76774	0.235889	0.709103	YLR380W	CSR1	FT	7.97962	7.70279	7.9179	7.3355	7.75565	7.82199
YLR243W::chr12_4	0.23055	7.52292	0.236137	0.709103	YLR243W	GPN3	FT	7.32831	7.57278	7.28571	7.67065	7.36724	7.81817
YDR204W::chr4_5	0.249479	7.56757	0.236365	0.709103	YDR204W	COQ4	FT	7.66113	7.20189	7.40912	7.44581	8.0285	7.51562
YBR262C::chr2_4	0.211296	8.13695	0.236832	0.709585	YBR262C	AIM5	FT	7.97396	7.76283	8.2909	8.04015	8.48254	8.15754
YBR020W::chr2_2	-0.27899	7.11977	0.237899	0.710782	YBR020W	GAL1	FT	7.21005	7.24345	7.29404	7.34913	6.58556	6.85741
YNL027W::chr14_4	-0.251929	7.1553	0.23786	0.710782	YNL027W	CRZ1	FT	7.15309	7.30533	7.34988	6.94489	7.22801	6.86977
YPL252C::chr16_1	0.174548	8.52488	0.237662	0.710782	YPL252C	YAH1	FT	8.37613	8.45978	8.46219	8.44922	8.82555	8.52722
YOL051W::chr15_5	0.222018	7.78274	0.237473	0.710782	YOL051W	GAL11	FF|FT	7.71911	7.81023	7.44268	7.72652	8.17302	7.72193
YGL124C::chr7_2	0.314331	6.84434	0.238013	0.710782	YGL124C	MON1	FT	6.96507	6.7483	6.22142	6.912	7.04288	7.01482
YGR092W::chr00_14	0.435411	6.17957	0.237591	0.710782	YGR092W	DBF2	FF|FT	5.62196	6.13947	6.01815	5.75633	6.72106	6.50487
YJL017W::chr00_13	-0.517549	4.73354	0.238699	0.712442	YJL017W	NA	NA	4.50873	5.18238	5.04741	4.72635	3.37216	4.76401
YIR033W::chr00_3	-0.249404	7.27453	0.239029	0.713036	YIR033W	MGA2	FT	7.33362	7.35059	7.48486	7.43148	7.0366	6.89417
YBL010C::chr2_1	-0.59218	4.83502	0.23918	0.713038	YBL010C	YBL010C	FT	4.54583	5.68127	4.72025	5.0562	4.6086	3.20401
YPR166C::chr16_5	0.250106	7.63696	0.239291	0.713038	YPR166C	MRP2	FT	7.3942	7.6848	7.41677	8.09475	7.74606	7.31513
YJR150C::chr00_12	-0.229691	7.4026	0.239432	0.71307	YJR150C	DAN1	na	7.56503	7.60047	7.35557	7.43787	7.0739	7.3006
YGL208W::chr7_3	0.213144	7.73798	0.239564	0.713073	YGL208W	SIP2	FT	7.37199	7.82439	7.64223	7.65976	7.8907	7.95438
YJL076W::chr10_2	0.211288	7.52921	0.23987	0.713592	YJL076W	NET1	FT	7.55141	7.37645	7.31757	7.61041	7.57013	7.70271
YOR155C::chr15_2	0.302927	6.91313	0.240056	0.713757	YOR155C	ISN1	FT	6.69481	6.68074	6.8696	6.85704	6.7559	7.448
YIR025W::chr00_3	-0.213201	7.55105	0.24031	0.713933	YIR025W	MND2	FT	7.71233	7.6891	7.54988	7.57534	7.239	7.47413
YBR278W::chr00_1	0.346885	6.85266	0.240377	0.713933	YBR278W	DPB3	FT	6.67262	6.4425	6.8552	7.15241	7.37223	6.31908
YJL120W::chr10_2	0.216929	7.65502	0.240783	0.71475	YJL120W	YJL120W	FF	7.63555	7.25279	7.69708	7.83639	7.77466	7.65495
YFR055W::chr00_2	0.242668	7.47958	0.241132	0.715397	YFR055W	IRC7	FT	7.24053	7.22104	7.56569	7.67539	7.25803	7.79113
YKL053W::chr11_1	-0.212819	7.78187	0.241534	0.716201	YKL053W	YKL053W	na	7.61679	7.95524	8.04033	7.858	7.59173	7.53437
YLR316C::chr12_4	0.246879	7.20763	0.241756	0.71647	YLR316C	TAD3	FT	7.13698	6.88966	7.18697	7.30262	7.50562	7.14254
YLR431C::chr00_4	-0.209748	7.96112	0.242792	0.719114	YLR431C	ATG23	FT	7.97849	8.19929	7.99362	7.91693	7.48961	8.07882
YBR017C::chr2_2	-0.170191	8.41048	0.242912	0.719114	YBR017C	KAP104	FT	8.62822	8.46631	8.37124	8.34981	8.18585	8.41701
YBR264C::chr2_4	0.170239	8.22359	0.243062	0.719168	YBR264C	YPT10	FT	8.09464	8.25319	8.04668	8.19575	8.3845	8.33114
YIL036W::chr9_1	0.306874	6.94115	0.243274	0.719404	YIL036W	CST6	FT	7.09797	6.72334	6.43871	6.75199	7.07083	7.36836
YNR064C::chr00_4	-0.353729	6.82833	0.244036	0.720098	YNR064C	YNR064C	na	7.2443	6.86095	6.83251	5.92728	6.94226	6.85492
YGL234W::chr7_3	0.262793	7.35573	0.243892	0.720098	YGL234W	ADE5,7	FT	6.88049	7.42061	7.29166	7.54459	7.12218	7.70547
YOL045W::chr15_5	0.299579	7.23768	0.24402	0.720098	YOL045W	PSK2	FT	7.27408	6.71661	7.18697	7.06016	7.84647	7.0928
YML089C::chr13_1b	0.323164	7.02153	0.243646	0.720098	YML089C	YML089C	na	6.31259	6.78898	7.27973	6.75455	7.33174	7.35962
YNL003C::chr14_4	-0.438594	6.32681	0.244288	0.720398	YNL003C	NA	NA	6.6243	6.8301	5.9862	6.53374	5.93258	5.62401
YDR129C::chr4_4	-0.424154	5.95853	0.244402	0.720398	YDR129C	SAC6	FF|FT	6.10044	6.23206	6.09913	6.19772	5.2964	5.48954
YCR085W::chr00_1	-0.291899	6.93186	0.244798	0.720398	YCR085W	YCR085W	na	6.79063	6.93675	7.39813	6.73263	6.94561	6.6322
YMR090W::chr00_6	-0.227196	7.35748	0.244729	0.720398	YMR090W	YMR090W	na	7.32653	7.46747	7.58521	7.3295	7.24991	7.12202
YKL212W::chr11_3	0.258796	7.04139	0.244588	0.720398	YKL212W	SAC1	FF|FT	7.06641	6.74335	6.88543	7.01708	7.3496	7.10539
YDR007W::chr00_16b	-0.22671	7.48728	0.245367	0.721683	YDR007W	TRP1	FF|FT	7.61096	7.65518	7.50959	7.0797	7.49649	7.49343
YJL056C::chr10_2	-0.213642	7.51441	0.245616	0.722026	YJL056C	ZAP1	FT	7.80958	7.45134	7.56274	7.40563	7.39452	7.40279
YDR298C::chr4_6	-0.270819	7.35441	0.246095	0.723044	YDR298C	ATP5	FT	7.63268	7.36896	7.42762	6.67835	7.36724	7.47251
YDR356W::chr4_7	-0.231039	7.38671	0.246399	0.72355	YDR356W	SPC110	FT	7.44089	7.62764	7.40693	7.32089	7.00797	7.42641
YOR111W::chr15_2	-0.303536	7.10173	0.246769	0.723642	YOR111W	YOR111W	na	7.00558	7.64547	6.96804	6.6121	6.86633	7.26549
YGL087C::chr7_1	-0.295827	7.00776	0.24666	0.723642	YGL087C	MMS2	FT	7.00113	7.4029	6.98871	7.22624	6.7559	6.44666
YPR144C::chr16_5	0.230993	7.99474	0.246829	0.723642	YPR144C	NOC4	FT	7.88388	7.81497	7.92097	8.375	7.5614	8.24458
YNL097C::chr00_16b	0.279864	6.88333	0.247039	0.723868	YNL097C	PHO23	FT	6.78029	6.55997	6.84714	6.81225	7.1775	7.03471
YLR100W::chr12_2	-0.281615	6.9191	0.247223	0.724019	YLR100W	ERG27	FT	6.69205	7.22815	7.16638	6.73133	6.78619	6.78617
YGR182C::chr7_5	0.230302	7.88764	0.247472	0.724361	YGR182C	YGR182C	na	7.9102	7.37324	7.94987	8.037	7.69709	8.20709
YKL042W::chr11_1	0.266917	7.03502	0.247688	0.724605	YKL042W	SPC42	FT	6.54408	6.94398	7.12697	7.24367	7.0366	7.18865
YBR054W::chr2_2	-0.196213	7.96361	0.247993	0.724974	YBR054W	YRO2	FT	7.98075	8.03112	8.15448	8.10582	7.60665	7.81817
YHR167W::chr8_3	-0.191781	7.84309	0.24808	0.724974	YHR167W	THP2	FT	7.81845	7.98635	7.98776	7.63007	7.88371	7.70547
YDR445C::chr00_14	-0.244852	7.11204	0.248223	0.725003	YDR445C	YDR445C	na	7.19456	7.31092	7.16768	6.94825	7.10727	6.88202
YBL089W::chr2_1	-0.242961	7.29657	0.248534	0.725377	YBL089W	AVT5	na	7.33185	7.53407	7.35444	6.95495	7.06775	7.43641
YMR034C::chr13_2	0.22905	7.64397	0.248617	0.725377	YMR034C	YMR034C	na	7.37886	7.58946	7.58908	7.72063	8.06292	7.40279
YIL152W::chr9_2	0.212274	7.53217	0.248886	0.725775	YIL152W	YIL152W	na	7.38399	7.57465	7.28571	7.55197	7.78407	7.55289
YHL021C::chr8_1	-0.201413	8.13063	0.249211	0.726333	YHL021C	AIM17	FT	8.10607	8.37682	8.18358	8.22791	7.64434	8.13109
YDR202C::chr00_14	0.279035	7.01132	0.249584	0.72703	YDR202C	RAV2	FT	7.05144	6.94829	6.5422	7.34063	6.84131	7.19062
YPL082C::chr16_3	-0.386903	5.95831	0.249729	0.727067	YPL082C	MOT1	FT	6.3054	6.01607	6.05781	5.87173	5.68989	5.65861
YGR070W::chr7_4	-0.60386	4.72045	0.25146	0.727922	YGR070W	ROM1	FT	4.80236	5.387	4.55587	5.26465	3.84462	3.00326
YDR165W::chr4_5	-0.425951	6.25336	0.250578	0.727922	YDR165W	TRM82	FT	5.94714	6.76308	6.49758	6.22383	5.465	6.22602
YDR421W::chr4_7	-0.31771	7.46493	0.252291	0.727922	YDR421W	ARO80	FT	7.69729	7.57651	7.55978	7.76641	6.35751	7.40788
YLR115W::chr12_2	-0.275563	7.40417	0.250682	0.727922	YLR115W	CFT2	FT	7.2443	7.56718	7.74125	7.05809	6.88044	7.69856
YPL152W::chr16_2	-0.266635	7.2857	0.251974	0.727922	YPL152W	RRD2	FT	7.58892	7.30533	7.32107	7.47639	6.64047	7.18073
YPR037C::chr00_15	-0.262951	7.28137	0.251246	0.727922	YPR037C	ERV2	FT	7.05358	7.78793	7.26529	7.09191	7.04602	7.27481
YKR105C::chr00_4	-0.23064	8.0857	0.250246	0.727922	YKR105C	VBA5	na	8.284	7.68566	8.49764	7.78783	8.14554	7.94038
YIL104C::chr9_2	-0.199673	7.58292	0.252177	0.727922	YIL104C	SHQ1	FT	7.61679	7.73479	7.6763	7.43228	7.45468	7.54366
YLR132C::chr12_3	-0.194904	8.05858	0.251782	0.727922	YLR132C	USB1	FT	7.91257	8.17678	8.33134	7.83518	7.84647	8.16358
YHR113W::chr8_2	-0.175372	8.11557	0.251588	0.727922	YHR113W	APE4	FT	8.17872	8.32244	8.0842	7.92888	8.15717	7.97854
YHL047C::chr8_1	0.200524	7.90886	0.251143	0.727922	YHL047C	ARN2	FT	7.93021	7.75792	7.71314	7.73303	8.24292	7.99781
YLR369W::chr12_5	0.206074	7.7807	0.250909	0.727922	YLR369W	SSQ1	FT	7.88991	7.5578	7.54391	7.66929	7.97692	7.97168
YHR134W::chr8_2	0.211589	7.48881	0.252067	0.727922	YHR134W	WSS1	FT	7.43266	7.28272	7.4135	7.60899	7.44522	7.69856
YMR170C::chr13_4	0.237379	8.18054	0.251728	0.727922	YMR170C	ALD2	FT	8.00426	8.06398	8.09649	8.07182	8.78582	7.85842
YDR311W::chr4_6	0.262728	7.34679	0.251783	0.727922	YDR311W	TFB1	FT	7.25367	7.2103	7.15728	7.07561	7.32402	7.89031
YBL079W::chr2_1	0.305607	6.81559	0.252277	0.727922	YBL079W	NUP170	FF|FT	6.66702	6.78898	6.48516	6.63174	7.29009	6.88446
YDR513W::chr4_8	0.321735	6.78103	0.250904	0.727922	YDR513W	GRX2	FT	6.46883	6.34548	6.93951	7.0372	7.0739	6.64087
YAR020C::chr1_1	0.174276	8.57098	0.252597	0.72842	YAR020C	PAU7	na	8.49073	8.26247	8.66153	8.74776	8.50547	8.69704
YCR107W::chr00_17a	-0.252759	7.36493	0.253586	0.729404	YCR107W	AAD3	FT	7.59925	7.25511	7.57157	7.37183	7.4357	6.80431
YOR196C::chr15_3	-0.225103	7.55123	0.253819	0.729404	YOR196C	LIP5	FT	7.72586	7.59773	7.64781	7.75686	7.16314	7.29694
YFR045W::chr00_2	-0.18368	7.97241	0.253874	0.729404	YFR045W	YFR045W	FT	7.85585	8.19566	8.10531	7.97245	7.82293	7.8258
YPL023C::chr16_3	-0.173082	8.10375	0.253828	0.729404	YPL023C	MET12	FT	8.07997	8.17002	8.29979	8.0142	7.88196	8.13109
YDR150W::chr4_5	0.19398	7.69505	0.253634	0.729404	YDR150W	NUM1	FT	7.51134	7.72727	7.52887	7.68348	7.83566	7.83969
YHR036W::chr8_1	0.203889	7.83543	0.253222	0.729404	YHR036W	BRL1	FF|FT	7.60072	7.63479	7.92634	8.07439	8.00776	7.68464
YBR045C::chr2_2	0.298106	7.34767	0.253651	0.729404	YBR045C	GIP1	FT	7.34769	6.71323	7.41131	7.28235	7.94539	7.09911
YJR040W::chr00_13	-0.220138	8.21954	0.254549	0.72991	YJR040W	GEF1	FF|FT	8.28674	8.22383	8.44947	7.59976	8.40659	8.19731
YOR209C::chr15_3	0.204639	7.62593	0.254267	0.72991	YOR209C	NPT1	FF|FT	7.35293	7.53693	7.64781	7.63842	7.64846	7.87077
YDR317W::chr4_6	0.259886	7.49653	0.254585	0.72991	YDR317W	HIM1	FT	7.1965	7.56625	7.28571	7.11103	7.98836	7.63627
YBR149W::chr2_3	0.458543	6.63091	0.254339	0.72991	YBR149W	ARA1	FT	6.11697	6.9295	5.86048	7.42907	6.7132	6.02411
YDL241W::chr4_3	-0.41421	6.38364	0.254873	0.730351	YDL241W	YDL241W	na	6.57132	6.51218	6.6294	5.53283	6.64047	6.10579
YLR405W::chr12_5	-0.49438	5.86326	0.25581	0.730696	YLR405W	DUS4	FT	5.65062	6.6842	5.62052	6.16536	5.10545	5.2074
YOR101W::chr15_2	-0.384551	6.56926	0.256297	0.730696	YOR101W	RAS1	FT	6.88049	6.75981	6.57381	6.6121	5.68185	6.59099
YOL050C::chr15_5	-0.321748	6.79612	0.25612	0.730696	YOL050C	YOL050C	na	6.96507	7.22815	6.56204	6.44454	6.42162	6.93943
YDL037C::chr4_1	-0.265751	6.9339	0.255507	0.730696	YDL037C	BSC1	na	7.20812	7.07343	6.87119	6.63174	6.87692	6.85741
YPR038W::chr16_4	-0.248028	7.45172	0.256073	0.730696	YPR038W	IRC16	na	7.64981	7.73395	7.27973	7.03826	7.63812	7.22566
YDR428C::chr4_7	-0.247713	7.2447	0.256333	0.730696	YDR428C	BNA7	FT	7.26669	7.63211	7.13494	7.30699	6.9722	7.03031
YLR144C::chr12_3	-0.179289	8.16762	0.255793	0.730696	YLR144C	ACF2	FT	8.26744	8.12689	8.3537	7.85978	8.23059	8.11145
YGR174C::chr7_5	0.180394	7.95096	0.255822	0.730696	YGR174C	CBP4	FT	7.94879	7.86529	7.74992	7.97245	7.95042	8.17657
YLR178C::chr12_3	0.180484	8.6249	0.255342	0.730696	YLR178C	TFS1	FT	8.56413	8.68811	8.31682	8.65071	8.5258	8.92732
YLR195C::chr12_3	0.221047	7.60032	0.255357	0.730696	YLR195C	NMT1	na	7.43266	7.50213	7.51672	7.92149	7.35718	7.77151
YKL171W::chr11_2	-0.595561	3.14597	0.258432	0.732891	YKL171W	NNK1	FT	2.47799	3.91066	3.22152	3.47863	2.0178	2.07976
YFR048W::chr00_2	-0.553704	3.88508	0.257491	0.732891	YFR048W	RMD8	FT	3.59609	4.74652	3.65001	2.83287	3.87311	3.78701
YOL144W::chr00_10	-0.547249	3.39618	0.258446	0.732891	YOL144W	NOP8	FF|FT	3.36657	3.92241	3.35486	3.77961	1.79764	2.72716
YBL076C::chr2_1	-0.280233	7.22001	0.257761	0.732891	YBL076C	ILS1	FT	7.37027	7.41021	7.26771	7.48876	6.48299	7.05217
YJR115W::chr10_4	-0.214896	7.59735	0.257337	0.732891	YJR115W	YJR115W	na	7.93837	7.69339	7.42004	7.48952	7.53935	7.4197
YJL204C::chr10_1	-0.214145	7.40812	0.258164	0.732891	YJL204C	RCY1	FF|FT	7.62114	7.52927	7.36577	7.28678	7.20578	7.38395
YGR221C::chr00_2	-0.188793	7.8632	0.258153	0.732891	YGR221C	TOS2	FT	7.91375	7.95595	7.98923	7.93849	7.53712	7.78201
YAL067C::chr1_1	0.168137	8.4503	0.258371	0.732891	YAL067C	SEO1	na	8.4538	8.23858	8.38856	8.60283	8.63799	8.33293
YFL047W::chr6_1	0.237959	7.26572	0.257905	0.732891	YFL047W	RGD2	FT	7.33185	7.08915	6.97693	7.14364	7.51016	7.45785
YGL036W::chr7_1	0.273593	7.06708	0.258437	0.732891	YGL036W	NA	NA	6.84124	7.15908	6.72752	7.3035	7.4213	6.78617
YMR264W::chr13_5	-0.207785	7.85204	0.258854	0.732925	YMR264W	CUE1	FF|FT	8.01862	7.68393	8.11474	7.85023	7.86964	7.47413
YDR416W::chr4_7	0.163215	8.59146	0.258861	0.732925	YDR416W	SYF1	FT	8.48358	8.52672	8.50842	8.68502	8.83644	8.46586
YLR002C::chr12_1	0.203197	7.54067	0.258849	0.732925	YLR002C	NOC3	FT	7.39927	7.49821	7.40034	7.64257	7.77466	7.48059
YGR288W::chr00_3	-0.195414	7.69489	0.259229	0.733586	YGR288W	MAL13	FT	7.85462	7.72224	7.78072	7.42506	7.73057	7.60851
YFL035C-A::chr6_1	0.291645	7.03259	0.260083	0.735621	YFL035C-A	NA	NA	6.48483	6.6842	7.32107	7.15725	6.95897	7.35962
YCL063W::chr3_1	-0.195391	7.89793	0.260253	0.735722	YCL063W	VAC17	na	7.97055	7.95952	8.04033	7.68951	7.57881	8.06921
YDR514C::chr4_8	0.250445	7.05213	0.260596	0.736308	YDR514C	YDR514C	FT	6.78289	6.75325	7.17928	7.2114	7.14865	7.1466
YMR322C::chr00_17b	-0.277939	6.92614	0.260934	0.736882	YMR322C	SNO4	FT	6.84868	7.19343	7.09873	7.02134	6.43123	6.80689
YPL015C::chr16_3	-0.399839	6.15121	0.261213	0.737289	YPL015C	HST2	FT	6.39959	6.53532	6.00371	6.30121	5.80528	5.57655
YDR247W::chr4_6	-0.27933	6.99258	0.26136	0.737322	YDR247W	VHS1	FT	6.98772	6.97392	7.36802	7.15822	6.44553	6.82477
YOR265W::chr00_17b	-0.631098	1.29913	0.261813	0.738219	YOR265W	RBL2	FT	0.694774	0.91232	2.01346	1.58813	-0.711331	-0.259021
YJL128C::chr00_15	-0.393598	6.63067	0.262542	0.738365	YJL128C	PBS2	FF|FT	6.70577	7.12645	6.52411	6.9074	6.36255	5.73085
YBR220C::chr2_4	-0.158884	8.40517	0.26218	0.738365	YBR220C	YBR220C	na	8.54822	8.37948	8.51199	8.34981	8.20419	8.40348
YOL139C::chr00_15	0.242873	7.47767	0.262437	0.738365	YOL139C	CDC33	FT	6.9719	7.42784	7.57743	7.3735	7.87669	7.48381
YGR255C::chr00_17a	0.279509	7.04695	0.262473	0.738365	YGR255C	COQ6	FT	7.07489	6.65633	6.93495	6.68777	7.36222	7.38912
YOR386W::chr15_5	0.32632	7.1158	0.262306	0.738365	YOR386W	PHR1	FT	6.66421	6.91487	7.19588	6.93702	7.86964	6.74383
YOR170W::chr15_2	-0.278945	7.03695	0.263042	0.738635	YOR170W	YOR170W	na	7.44417	6.94973	7.06019	6.48057	6.97549	7.13641
YNL272C::chr14_1	-0.173562	8.27124	0.262791	0.738635	YNL272C	SEC2	FT	8.30849	8.45169	8.29387	7.97574	8.37332	8.17059
YKL013C::chr11_1	0.282639	6.94393	0.263044	0.738635	YKL013C	ARC19	FT	6.9187	6.44046	6.96655	6.76983	7.31367	7.10121
YOR245C::chr15_3	0.21275	7.49637	0.263466	0.739439	YOR245C	DGA1	FT	7.3925	7.36681	7.39482	7.70615	7.33431	7.71372
YOR159C::chr15_2	-0.349085	6.61963	0.263942	0.739603	YOR159C	SME1	FT	6.9922	6.55243	6.76051	6.56909	6.00518	6.62929
YOL151W::chr00_17b/chr00_18	0.161011	8.23403	0.264066	0.739603	YOL151W	GRE2	FT	8.23563	8.09934	8.1134	8.3379	8.20559	8.38207
YDR155C::chr4_5	0.178551	8.3382	0.263818	0.739603	YDR155C	CPR1	FT	7.99869	8.20711	8.48627	8.40995	8.31869	8.53423
YDL197C::chr4_3	0.216375	7.48911	0.263992	0.739603	YDL197C	ASF2	FT	7.53613	7.25975	7.31523	7.48181	7.81377	7.45457
YDL135C::chr4_2	-0.387202	5.72384	0.264588	0.739625	YDL135C	RDI1	FT	5.80138	6.01881	5.85406	5.69897	5.49281	5.29798
YOR130C::chr15_2	-0.366721	6.1736	0.264616	0.739625	YOR130C	ORT1	FT	6.47204	6.29667	6.23878	6.15763	5.87739	5.85539
YOR258W::chr15_3	-0.228293	7.22634	0.264221	0.739625	YOR258W	HNT3	FT	7.20426	7.434	7.35102	7.26359	7.04602	6.98559
YBR196C::chr2_4	0.169667	8.31454	0.26443	0.739625	YBR196C	PGI1	FT	8.284	8.30347	8.08008	8.2182	8.38697	8.56343
YBR182C::chr2_4	0.175022	7.94608	0.264994	0.740302	YBR182C	SMP1	FT	7.83727	7.75053	7.96634	7.93736	8.13381	8.01349
YHL005C::chr8_1	-0.52175	4.0009	0.265521	0.741394	YHL005C	YHL005C	na	4.15576	4.53324	3.80454	4.39971	3.20289	2.89133
YMR318C::chr00_8	-0.27253	6.90714	0.265997	0.741475	YMR318C	ADH6	FT	7.20039	6.96685	6.91812	6.47126	6.89788	6.88202
YDL055C::chr4_1	-0.235991	7.67285	0.266179	0.741475	YDL055C	PSA1	FT	7.37886	7.68566	8.17201	7.51014	7.40675	7.7096
YLR248W::chr12_4	-0.207281	7.83363	0.266484	0.741475	YLR248W	RCK2	FT	7.7644	7.96946	8.04597	7.67674	7.42371	8.01015
YPL194W::chr00_18	0.219439	7.42789	0.266502	0.741475	YPL194W	DDC1	FT	7.38057	7.45943	7.06715	7.45529	7.6891	7.43973
YNL098C::chr14_3	0.222894	7.63694	0.266165	0.741475	YNL098C	RAS2	FT	7.77224	7.38814	7.36238	7.42907	7.96869	7.78462
YNL252C::chr00_8	0.246389	7.37208	0.266259	0.741475	YNL252C	MRPL17	FT	7.28509	7.28841	7.14681	7.28943	7.8907	7.18865
YNL138W::chr00_17b	0.269343	6.90765	0.265798	0.741475	YNL138W	SRV2	FT	6.56531	6.66684	7.01773	6.97156	7.18888	6.93002
YKL207W::chr11_3	-0.422077	6.14649	0.266801	0.741915	YKL207W	EMC3	FT	6.11285	6.68247	6.12869	5.93634	5.26448	6.33343
YML051W::chr13_1b	-0.388547	6.49546	0.267106	0.741915	YML051W	GAL80	FT	6.39282	6.73338	6.84714	6.01963	5.93258	6.74919
YJL167W::chr10_1	-0.272821	7.45058	0.267884	0.741915	YJL167W	ERG20	FT	7.76046	7.55874	7.3926	6.82449	7.11325	7.80149
YDR344C::chr4_7	-0.227413	7.50223	0.267252	0.741915	YDR344C	YDR344C	na	7.4653	7.5398	7.79923	7.24002	7.15736	7.68883
YMR168C::chr13_4	-0.196771	7.8764	0.267758	0.741915	YMR168C	CEP3	FT	7.62692	8.1458	8.08008	7.79344	7.77655	7.74894
YPL194W::chr16_1	-0.168335	8.36729	0.267747	0.741915	YPL194W	DDC1	FT	8.50179	8.27855	8.54775	8.18059	8.45098	8.19338
YOR223W::chr15_3	0.192744	8.7882	0.267782	0.741915	YOR223W	YOR223W	FT	8.64968	8.77733	8.63368	9.24203	8.58622	8.72316
YDR021W::chr4_3	0.215434	7.81757	0.267706	0.741915	YDR021W	FAL1	FT	7.89231	7.45337	7.73427	7.59191	8.18869	7.92388
YKR029C::chr00_14	0.232152	7.27107	0.267439	0.741915	YKR029C	SET3	FT	7.04713	7.18857	7.20222	7.14364	7.31886	7.63771
YGR014W::chr7_3	-0.238684	7.89799	0.268349	0.742449	YGR014W	MSB2	FT	8.24881	7.51673	8.16295	7.46939	7.71884	8.06707
YGR172C::chr7_5	0.196301	7.75691	0.268224	0.742449	YGR172C	YIP1	FT	7.65407	7.77179	7.52483	7.70217	7.74798	8.07242
YNR053C::chr00_4	0.323953	6.60307	0.268584	0.742725	YNR053C	NOG2	FT	6.54102	6.3927	6.34793	6.677	6.77868	6.80174
YMR062C::chr00_6	-0.493664	3.14181	0.269249	0.743842	YMR062C	ARG7	FT	3.12652	3.56586	3.18104	2.90842	2.11644	3.17243
YJR073C::chr10_4	-0.233425	7.40921	0.269261	0.743842	YJR073C	OPI3	FF|FT	7.58447	7.46345	7.50447	7.1358	7.6298	7.02369
YHL010C::chr8_1	0.397786	6.50726	0.270068	0.745695	YHL010C	ETP1	na	6.33749	6.37784	6.15505	6.58357	7.21971	6.03293
YOR044W::chr15_1	-0.237081	7.6664	0.270623	0.745737	YOR044W	IRC23	FT	7.63411	7.76691	7.91636	7.40155	7.95709	7.15066
YLR345W::chr12_5	-0.197337	8.03749	0.27071	0.745737	YLR345W	YLR345W	FT	8.09569	8.21251	8.08145	7.77084	7.68106	8.27556
YOR092W::chr15_1	0.172755	8.42986	0.270767	0.745737	YOR092W	ECM3	FT	8.32725	8.29446	8.39576	8.32933	8.38326	8.78254
YGR254W::chr00_17a	0.198794	7.76597	0.27029	0.745737	YGR254W	ENO1	FT	7.74725	7.3892	7.81502	7.86927	7.71688	7.98082
YDL157C::chr4_2	0.345601	6.75912	0.270684	0.745737	YDL157C	YDL157C	FT	7.07065	5.95446	6.48724	7.02027	6.9656	6.7572
YGL066W::chr7_1	0.216431	7.46853	0.271432	0.747192	YGL066W	SGF73	FT	7.54226	7.29858	7.20222	7.47017	7.78781	7.43142
YOL067C::chr15_5	0.277549	7.25593	0.271907	0.748122	YOL067C	RTG1	FT	7.05358	7.21747	7.04758	6.73523	7.46875	7.77546
YJL102W::chr10_2	-0.401265	6.32806	0.272157	0.74841	YJL102W	MEF2	FT	6.09211	6.60258	6.74498	6.55887	5.91898	5.68123
YOL093W::chr00_6	-0.235436	7.40201	0.272286	0.74841	YOL093W	TRM10	FT	7.61533	7.49919	7.41677	7.10602	6.99831	7.6406
YJR065C::chr00_13	-0.211512	8.03924	0.272458	0.748505	YJR065C	ARP3	FT	8.25443	7.84922	8.27536	7.69219	8.26862	7.75828
YGR143W::chr7_5	0.182502	8.3826	0.272694	0.748777	YGR143W	SKN1	FT	8.12253	8.27397	8.44787	8.60708	8.14991	8.6032
YMR153C-A::chr13_4	-0.188525	7.86593	0.273806	0.749109	YMR153C-A	YMR153C-A	na	7.83352	8.00374	8.01895	7.54754	7.76709	7.96017
YLL026W::chr12_1	-0.172213	7.87183	0.273752	0.749109	YLL026W	HSP104	FT	7.91257	7.98775	7.95812	7.70549	7.81193	7.8258
YPL229W::chr16_1	0.167031	8.43076	0.27324	0.749109	YPL229W	YPL229W	na	8.48994	8.10063	8.41279	8.39525	8.59051	8.5412
YLR452C::chr00_4	0.184011	8.1326	0.273913	0.749109	YLR452C	SST2	FT	7.77485	8.33513	7.93777	8.18772	8.27664	8.19731
YMR125W::chr00_9	0.315029	7.25192	0.273169	0.749109	YMR125W	STO1	FT	6.7085	7.5235	6.88385	7.02559	7.04914	7.92862
YLR084C::chr12_2	0.333161	6.68565	0.273704	0.749109	YLR084C	RAX2	FT	6.75676	6.09345	6.59322	6.79742	6.59842	7.08009
YHL023C::chr8_1	0.384443	5.98304	0.273864	0.749109	YHL023C	NPR3	FT	5.55076	5.83835	5.89842	6.4157	5.7754	6.19492
YOR188W::chr15_2	0.442079	5.63668	0.273389	0.749109	YOR188W	MSB1	FT	5.41033	5.75867	4.8678	6.20897	5.86325	5.26841
YMR313C::chr00_8	-0.359108	6.45025	0.274297	0.749273	YMR313C	TGL3	FT	6.93277	6.51023	6.33415	6.3813	6.17501	6.19492
YOR193W::chr15_3	0.246505	7.67748	0.274386	0.749273	YOR193W	PEX27	FT	7.81971	7.13531	7.60733	7.32778	7.99486	7.97168
YFR013W::chr6_1	0.587851	2.08801	0.274214	0.749273	YFR013W	IOC3	FT	0.694774	2.50943	1.07181	2.38112	2.52835	1.77792
YDL070W::chr4_1	-0.14845	8.77077	0.275009	0.750018	YDL070W	BDF2	FT	8.87165	8.83713	8.81861	8.81158	8.59266	8.66549
[truncated: 3,457 more rows]

## Sheet: Auranofin sensitive
Strain	logFC	logCPM	PValue	FDR	ORF	gene	FF.FT	logCPM.dmso.1	logCPM.dmso.2	logCPM.dmso.3	logCPM.auranofin.1	logCPM.auranofin.2	logCPM.auranofin.3
YER162C::chr00_5	-8.63835	2.07873	4.00548e-15	1.0927e-11	YER162C	RAD4	FT	2.75637	3.28567	2.57844	-4.73284	-4.73284	-4.73284
YNL031C::chr14_4	-3.00464	4.83076	1.39564e-11	1.52292e-08	YNL031C	HHT2	FT	5.91442	5.50888	5.43504	2.48349	3.15727	2.14629
YDR283C::chr4_6	-2.78448	1.16534	0.000186561	0.0099889	YDR283C	GCN2	FF|FT	1.99645	1.79934	1.38857	-2.90637	-4.73284	0.520236
YBR283C::chr00_1	-2.06696	2.79151	0.0047004	0.090295	YBR283C	SSH1	FT	2.31565	4.50227	1.52419	2.12017	0.556287	0.304135
YDR301W::chr4_6	-1.89871	0.886493	0.00364655	0.0765214	YDR301W	CFT1	FT	0.86097	0.3417	2.01346	-0.00672754	-4.73284	-0.652577
YOR161C::chr15_2	-1.79504	0.785735	0.00453478	0.0893307	YOR161C	PNS1	FT	1.76438	1.0895	0.409142	-0.498127	-1.62512	-0.259021
YDR438W::chr4_8	-1.76936	3.8724	4.21402e-05	0.00323827	YDR438W	THI74	FT	4.21837	4.8048	4.2483	2.81334	2.20877	2.89133
YKR034W::chr00_14	-1.72363	2.49306	0.00303029	0.0686028	YKR034W	DAL80	FT	2.31565	3.62457	2.63946	1.91563	-1.62512	1.39575
YDR120C::chr4_4	-1.58064	4.83882	0.000800683	0.0280034	YDR120C	TRM1	FT	4.91059	6.11152	4.74823	3.38915	3.84462	4.13706
YBL046W::chr2_1	-1.56352	4.6933	0.000185648	0.0099889	YBL046W	PSY4	FT	5.10538	5.59582	4.94839	4.11875	3.44988	3.2948
YCR077C::chr00_1	-1.56256	3.61861	0.00184204	0.0487873	YCR077C	PAT1	FF|FT	4.09031	4.5859	3.55817	3.29375	1.53772	2.20988
YER188W::chr00_2	-1.55327	5.05926	0.000329685	0.0152437	YER188W	YER188W	na	5.5138	5.72217	5.60147	4.12668	4.59155	3.14014
YDR233C::chr4_5	-1.54226	4.51315	0.000417335	0.017651	YDR233C	RTN1	FT	5.13813	5.27234	4.70606	3.57454	2.66499	3.98176
YHR172W::chr8_3	-1.53073	5.22574	0.00108387	0.0351999	YHR172W	SPC97	FT	5.13001	6.40531	5.47325	3.51535	4.6421	4.39138
YGL255W::chr7_3	-1.49414	2.57712	0.005327	0.0968803	YGL255W	ZRT1	FT	3.02509	3.52021	2.34191	1.49316	0.243554	2.20988
YMR302C::chr13_5	-1.42971	4.33369	0.000445675	0.0184212	YMR302C	YME2	FT	4.69638	5.19696	4.55587	3.45363	3.41154	3.38021
YDR206W::chr4_5	-1.41858	3.59993	0.00314527	0.0705545	YDR206W	EBS1	FT	3.22128	4.43004	4.28695	3.01482	1.79764	2.81158
YLL050C::chr12_1	-1.39521	3.03516	0.00359354	0.0759936	YLL050C	COF1	FT	2.91599	3.93406	3.40844	2.4074	1.22046	2.2708
YBL065W::chr2_1	-1.3387	5.67999	0.00168582	0.0467954	YBL065W	YBL065W	na	5.72258	6.26703	6.46212	5.21343	5.08123	3.92605
YCR066W::chr00_1	-1.33548	6.18015	0.00119346	0.0376759	YCR066W	RAD18	FF|FT	6.99444	6.62072	6.39514	4.61235	5.1527	5.97919
YMR053C::chr00_5	-1.31955	5.89275	0.000160751	0.0090418	YMR053C	STB2	FT	6.21618	6.43227	6.51803	5.05204	5.28584	4.86623
YDL134C::chr4_2	-1.292	5.27965	0.00233903	0.0581506	YDL134C	PPH21	FT	5.09707	6.12937	5.87324	4.68934	3.81555	4.721
YLR297W::chr12_4	-1.28283	4.70105	0.00277195	0.0660426	YLR297W	YLR297W	na	4.729	5.76847	4.76886	3.99423	3.92847	3.74469
YOR053W::chr15_1	-1.24842	7.00954	2.93903e-08	1.14538e-05	YOR053W	YOR053W	na	7.49247	7.58577	7.40693	6.04077	6.37256	6.32268
YPR165W::chr16_5	-1.15624	5.84949	0.00372632	0.0778958	YPR165W	RHO1	FF|FT	5.88578	6.20826	6.69195	5.63923	4.87126	4.73187
YAL043C::chr1_1	-1.07566	6.32711	0.00155527	0.0448972	YAL043C	PTA1	FT	6.44612	6.98796	6.78772	5.63368	5.45561	5.91862
YGR257C::chr00_17a	-1.05769	6.5857	0.00316244	0.0705545	YGR257C	MTM1	FF|FT	6.87564	7.26438	6.85841	6.52176	5.35818	5.70901
YJL165C::chr00_14	-1.05594	6.62139	0.000572458	0.0219953	YJL165C	HAL5	FT	7.12681	7.00878	7.00764	6.04077	6.24209	5.63564
YLR288C::chr12_4	-1.00338	7.06032	3.27195e-05	0.00278934	YLR288C	MEC3	FT	7.18283	7.73895	7.43517	6.20148	6.7053	6.46632
YML007W::chr13_2	-1.00037	7.51772	1.42169e-07	3.23198e-05	YML007W	YAP1	FT	7.8959	7.94448	7.94987	7.09999	6.64461	6.99464
YKL206C::chr11_3	-0.93002	6.74267	0.000887672	0.030012	YKL206C	ADD66	FT	7.22346	6.76471	7.33727	6.12831	6.18641	6.27887
YKL087C::chr11_1	-0.924957	6.44029	0.00506051	0.093912	YKL087C	CYT2	FT	6.60393	7.08	6.73976	5.70428	5.89833	6.07196
YIL001W::chr9_1	-0.922464	7.20194	0.000176905	0.00984892	YIL001W	YIL001W	na	7.33539	7.26322	8.02968	6.65386	6.49221	6.82477
YAL035W::chr1_1	-0.910314	7.81414	5.24138e-06	0.000621673	YAL035W	NA	NA	8.10296	8.37147	8.09241	7.03193	7.66077	7.08857
YDL006W::chr4_1	-0.908215	6.92516	0.0036223	0.0763061	YDL006W	PTC1	FF|FT	7.22918	6.68247	7.79	5.98296	6.30619	6.78878
YKL199C::chr11_3	-0.904542	6.70065	0.00210637	0.0539546	YKL199C	NA	NA	6.98096	7.11369	7.13229	6.53672	5.82729	6.04605
YIR023W::chr00_17b	-0.896761	6.84814	0.000244147	0.0121097	YIR023W	DAL81	FF|FT	7.11452	7.38496	7.15206	6.31516	6.41194	6.24891
YHL022C::chr8_1	-0.833528	7.01264	0.000305937	0.014642	YHL022C	SPO11	FT	7.22346	7.46345	7.39592	6.23121	6.66919	6.66377
YKR047W::chr11_3	-0.829547	6.98868	0.00296465	0.0678649	YKR047W	YKR047W	na	7.27408	7.22104	7.50754	5.81396	6.64047	6.88689
YLL062C::chr12_1	-0.822763	7.14752	0.000973169	0.0321795	YLL062C	MHT1	FT	7.36855	7.54835	7.56372	6.65386	7.07697	6.15509
YCR084C::chr00_16a	-0.794507	7.22524	0.00295336	0.0678649	YCR084C	TUP1	FT	7.48612	7.72811	7.46287	6.05746	6.8734	7.17477
YDR511W::chr4_8	-0.794477	7.25579	0.000197462	0.0104597	YDR511W	ACN9	FT	7.37199	7.49428	7.86937	6.75966	6.88744	6.75453
YKR013W::chr11_3	-0.770489	7.01172	0.00544459	0.0974592	YKR013W	PRY2	na	6.95592	7.81733	7.09329	6.90048	6.3372	6.39629
YBR113W::chr2_3	-0.763356	7.79856	0.000313962	0.0148955	YBR113W	YBR113W	na	7.86688	8.49315	7.93701	7.54754	7.47574	7.01259
YOR371C::chr15_4	-0.760179	7.31209	0.000207113	0.0108655	YOR371C	GPB1	FT	7.50508	7.82361	7.56765	6.85226	6.72106	7.04346
YOR066W::chr15_1	-0.742115	7.8234	1.40902e-05	0.00142363	YOR066W	MSA1	FT	7.96828	8.32299	8.11943	7.34658	7.33431	7.52033
YDR026C::chr4_3	-0.737617	7.54108	6.38307e-05	0.00419591	YDR026C	NSI1	FT	7.966	7.81339	7.79588	6.99558	7.04602	7.30788
YHR038W::chr8_1	-0.73492	6.97812	0.00234478	0.0581506	YHR038W	RRF1	FT	7.03196	7.23994	7.56077	6.52476	6.3474	6.77307
YBL017C::chr2_1	-0.724436	7.63029	0.000371055	0.0167312	YBL017C	PEP1	FT	7.72451	8.15143	7.9271	7.48952	6.87692	7.21987
YOR098C::chr15_2	-0.720425	6.9188	0.00247461	0.0607517	YOR098C	NUP1	FT	7.12681	7.20189	7.34988	6.26753	6.60268	6.63799
YLR374C::chr12_5	-0.712753	7.37964	0.000746704	0.0269803	YLR374C	YLR374C	na	7.56954	7.81102	7.67357	6.61915	7.06775	7.19062
YOR019W::chr15_1	-0.707184	7.56547	0.000383096	0.0167979	YOR019W	YOR019W	FT	7.81718	7.9581	7.84285	7.48413	6.86987	7.06297
YOR361C::chr15_4	-0.704822	7.74492	3.45386e-05	0.00285519	YOR361C	PRT1	FT	8.10089	8.16013	7.88126	7.32089	7.27948	7.43641
YKR006C::chr11_3	-0.703792	6.96528	0.0045353	0.0893307	YKR006C	MRPL13	FT	7.08332	7.31984	7.38816	6.69978	6.77868	6.14292
YEL059W::chr5_2	-0.692201	8.1255	9.35534e-05	0.00580031	YEL059W	HHY1	na	8.34314	8.57124	8.35881	7.5312	7.54157	8.06921
YLR262C-A::chr00_4	-0.691537	7.41206	0.000380491	0.0167979	YLR262C-A	TMA7	FT	7.60512	7.74723	7.78326	7.19546	6.81951	7.01926
YCL047C::chr3_1	-0.690664	7.62207	0.00176995	0.0480441	YCL047C	POF1	FT	7.53767	8.32355	7.79169	7.08887	7.45703	7.13026
YNL122C::chr14_3	-0.682515	7.11739	0.00529696	0.0966562	YNL122C	YNL122C	FT	7.03848	7.39448	7.72638	6.83057	6.89441	6.43006
YKL195W::chr00_14	-0.680857	7.12282	0.00428299	0.0862288	YKL195W	MIA40	FF|FT	7.5904	7.42371	7.22106	6.38296	7.05226	6.71672
YPL081W::chr16_3	-0.672048	7.34388	0.000619489	0.0233099	YPL081W	RPS9A	FT	7.47655	7.64458	7.77478	6.90048	6.9656	7.03031
YNR023W::chr14_4	-0.665639	6.98205	0.0028212	0.0667532	YNR023W	SNF12	FT	7.19456	7.39237	7.22106	6.60076	6.73277	6.47929
YOR070C::chr15_1	-0.649112	8.11108	0.000442253	0.0184193	YOR070C	GYP1	FF|FT	8.501	8.4405	8.24132	7.93624	7.29009	7.92151
YEL025C::chr5_2	-0.64282	7.92501	3.75907e-05	0.0030161	YEL025C	YEL025C	FT	8.24788	8.24853	8.12611	7.57389	7.64434	7.47575
YJR128W::chr10_4	-0.638821	7.6498	0.00139234	0.0415115	YJR128W	YJR128W	na	7.61533	8.14015	7.98556	7.02665	7.43092	7.39426
YLR218C::chr12_3	-0.638439	7.32896	0.00137178	0.0413505	YLR218C	COA4	FT	7.57851	7.55591	7.69259	7.07254	6.74438	7.06727
YPL106C::chr16_2	-0.627797	7.4991	0.00338278	0.0729504	YPL106C	SSE1	na	7.35816	7.8759	8.0132	7.28855	6.90479	7.21794
YOR124C::chr15_2	-0.624497	7.06789	0.00510906	0.0941473	YOR124C	UBP2	FT	7.27408	7.55214	7.17414	6.70244	6.56388	6.86977
YJL101C::chr00_15	-0.598395	7.45587	0.00174047	0.0477187	YJL101C	GSH1	FT	7.6821	7.72978	7.74906	7.03826	7.33431	6.97647
YKR103W::chr00_4	-0.57792	7.25532	0.00453098	0.0893307	YKR103W	NFT1	FT	7.49721	7.60594	7.4287	7.01708	6.72497	7.03471
YLL036C::chr12_1	-0.577297	7.77184	0.00122662	0.0383183	YLL036C	PRP19	FT	8.08312	8.16817	7.81584	7.53046	7.23352	7.5651
YGR205W::chr7_5	-0.575146	7.59696	0.000862005	0.0295793	YGR205W	TDA10	FT	7.87662	7.84845	7.83472	7.28412	7.32402	7.22566
YHR086W::chr8_2	-0.569953	7.32159	0.00542626	0.0974592	YHR086W	NAM8	FT	7.54685	7.54361	7.63194	6.89584	7.25803	6.83237
YCL017C::chr3_1	-0.560415	7.62472	0.00330188	0.0717696	YCL017C	NFS1	FT	7.70141	8.02228	7.88047	7.10602	7.54821	7.26361
YJR111C::chr10_4	-0.556285	7.69113	0.00224709	0.0564982	YJR111C	YJR111C	FT	7.85462	7.76609	8.16878	7.51014	7.24991	7.37531
YLR409C::chr12_5	-0.53115	7.61232	0.00497057	0.0931939	YLR409C	UTP21	FT	8.00092	7.64635	7.88677	7.46861	7.08308	7.37358
YHR074W::chr8_2	-0.519088	7.79325	0.00176479	0.0480441	YHR074W	QNS1	FT	7.98075	8.17371	7.91481	7.56953	7.47574	7.47575
YMR288W::chr13_5	-0.517182	7.71952	0.00316823	0.0705545	YMR288W	HSH155	FT	8.05767	7.84537	7.94685	7.2464	7.46408	7.58022
YEL028W::chr5_2	-0.489614	8.08326	0.00323386	0.071433	YEL028W	YEL028W	na	8.14789	8.44101	8.30921	7.56735	7.99323	7.86213
YEL049W::chr5_2	-0.474266	7.87793	0.00395765	0.0811766	YEL049W	PAU2	na	8.01862	8.09804	8.1584	7.5637	7.799	7.48059
YMR176W::chr13_4	-0.473032	8.14535	0.00138237	0.0414406	YMR176W	ECM5	FT	8.26002	8.42665	8.39078	7.93511	7.76138	7.95669
YMR192W::chr13_4	-0.448583	7.86462	0.00540243	0.0974592	YMR192W	GYL1	FT	7.93138	8.1045	8.16165	7.61746	7.56359	7.67903
YOR086C::chr15_1	-0.442029	8.59488	0.00165514	0.0464774	YOR086C	TCB1	FT	8.67012	8.94004	8.7687	8.31899	8.39559	8.35331
YOR360C::chr15_4	-0.43718	8.72334	0.00297282	0.0678649	YOR360C	PDE2	FT	8.95271	8.95227	8.86646	8.59856	8.5948	8.23888
YHL003C::chr8_1	-0.426189	7.94972	0.00516433	0.0945522	YHL003C	LAG1	FT	8.2089	8.10965	8.11541	7.69486	7.6931	7.76755
YAL056W::chr1_1	-0.3903	8.96758	0.00357321	0.0758577	YAL056W	GPB2	FT	9.14124	9.20251	9.09945	8.70999	8.83915	8.72384

## Sheet: Gene Lists
Lee_Het_Strains	Lee_Auranofin_Hips	Purdue_Auranofin_Hip_Lee_Hets	Purdue_Auranofin_Hip_All	Lee_Hip_FF
YAL001C	YBR002C	YAL043C	YAL035W	YAL001C
YAL003W	YDL163W	YCL017C	YAL043C	YBL026W
YAL025C	YDL193W	YDR301W	YAL056W	YBL092W
YAL032C	YDR167W	YHR074W	YBL017C	YBL105C
YAL033W	YER112W	YHR172W	YBL046W	YBR002C
YAL034C-B	YER133W	YKL195W	YBL065W	YBR140C
YAL034W-A	YGR029W	YLL036C	YBR113W	YBR192W
YAL038W	YGR140W	YLL050C	YBR283C	YBR202W
YAL041W	YHR007C	YLR409C	YCL017C	YCR052W
YAL043C	YHR062C	YMR288W	YCL047C	YCR093W
YAR007C	YJL086C	YOR098C	YCR066W	YDL143W
YAR008W	YKL058W	YOR361C	YCR077C	YDL150W
YAR019C	YKL195W	YPR165W	YCR084C	YDL152W
YBL004W	YOR157C		YDL006W	YDL195W
YBL014C	YOR319W		YDL134C	YDL196W
YBL018C	YPR034W		YDR026C	YDR047W
YBL020W	YPR165W		YDR120C	YDR145W
YBL023C			YDR206W	YDR172W
YBL026W			YDR233C	YDR187C
YBL030C			YDR283C	YDR238C
YBL034C			YDR301W	YDR280W
YBL035C			YDR438W	YDR404C
YBL040C			YDR511W	YDR429C
YBL041W			YEL025C	YDR526C
YBL050W			YEL028W	YDR527W
YBL073W			YEL049W	YEL034W
YBL074C			YEL059W	YER112W
YBL076C			YER162C	YER133W
YBL077W			YER188W	YER165W
YBL084C			YGL255W	YFL002C
YBL092W			YGR205W	YFL039C
YBL097W			YGR257C	YFR002W
YBL105C			YHL003C	YFR037C
YBR002C			YHL022C	YGL055W
YBR004C			YHR038W	YGL093W
YBR011C			YHR074W	YGL099W
YBR029C			YHR086W	YGL116W
YBR038W			YHR172W	YGR114C
YBR049C			YIL001W	YGR115C
YBR055C			YIR023W	YHR007C
YBR060C			YJL101C	YHR036W
YBR070C			YJL165C	YHR062C
YBR079C			YJR111C	YHR069C
YBR080C			YJR128W	YHR107C
YBR087W			YKL087C	YHR170W
YBR088C			YKL195W	YIL021W
YBR089W			YKL199C = YKL198C	YIL026C
YBR091C			YKL206C	YIL048W
YBR102C			YKR006C	YIL126W
YBR109C			YKR013W	YJL014W
YBR110W			YKR034W	YJL031C
YBR121C			YKR047W	YJL081C
YBR123C			YKR103W	YJL086C
YBR124W			YLL036C	YJL111W
YBR135W			YLL050C	YJL195C
YBR136W			YLL062C	YJR007W
YBR140C			YLR218C	YKL165C
YBR142W			YLR262C-A	YKL182W
YBR143C			YLR288C	YKL195W
YBR152W			YLR297W	YLR009W
YBR153W			YLR374C	YLR033W
YBR154C			YLR409C	YLR075W
YBR155W			YML007W	YLR163C
YBR160W			YMR053C	YLR197W
YBR167C			YMR176W	YLR208W
YBR190W			YMR192W	YLR321C
YBR192W			YMR288W	YLR355C
YBR193C			YMR302C	YML085C
YBR196C			YNL031C	YML092C
YBR198C			YNL122C	YML127W
YBR202W			YNR023W	YMR033W
YBR211C			YOR019W	YMR203W
YBR234C			YOR053W	YMR208W
YBR236C			YOR066W	YMR211W
YBR237W			YOR070C	YMR268C
YBR243C			YOR086C	YMR277W
YBR247C			YOR098C	YMR290W-A
YBR252W			YOR124C	YNL110C
YBR253W			YOR161C	YNL112W
YBR254C			YOR360C	YNL126W
YBR256C			YOR361C	YNL267W
YBR257W			YOR371C	YNR016C
YBR265W			YPL081W	YOL040C
YCL004W			YPL106C	YOL120C
YCL017C			YPR165W	YOL127W
YCL031C				YOL144W
YCL041C				YOR116C
YCL043C				YOR117W
YCL052C				YOR157C
YCL054W				YOR174W
YCL059C				YOR207C
YCR012W				YOR210W
YCR013C				YOR224C
YCR035C				YOR236W
YCR052W				YOR257W
YCR054C				YOR319W
YCR057C				YOR340C
YCR072C				YPL093W
YCR093W				YPL169C
YDL003W				YPL235W
YDL004W				YPL238C
YDL007W				YPR034W
YDL008W				YPR107C
YDL014W				YPR133C
YDL015C				YPR165W
YDL016C				YPR181C
YDL017W
YDL028C
YDL029W
YDL030W
YDL031W
YDL043C
YDL045C
YDL055C
YDL058W
YDL060W
YDL064W
YDL084W
YDL087C
YDL092W
YDL097C
YDL098C
YDL102W
YDL103C
YDL105W
YDL108W
YDL111C
YDL120W
YDL126C
YDL132W
YDL139C
YDL140C
YDL141W
YDL143W
YDL145C
YDL147W
YDL148C
YDL150W
YDL152W
YDL153C
YDL163W
YDL164C
YDL165W
YDL166C
YDL193W
YDL195W
YDL196W
YDL205C
YDL207W
YDL208W
YDL209C
YDL212W
YDL217C
YDL220C
YDL221W
YDL235C
YDR002W
YDR013W
YDR016C
YDR021W
YDR023W
YDR037W
YDR041W
YDR044W
YDR045C
YDR047W
YDR050C
YDR052C
YDR053W
YDR054C
YDR060W
YDR062W
YDR064W
YDR081C
YDR082W
YDR086C
YDR087C
YDR088C
YDR091C
YDR113C
YDR118W
YDR141C
YDR145W
YDR160W
YDR164C
YDR166C
YDR167W
YDR168W
YDR170C
YDR172W
YDR177W
YDR180W
YDR182W
YDR187C
YDR188W
YDR189W
YDR190C
YDR196C
YDR201W
YDR208W
YDR211W
YDR212W
YDR224C
YDR228C
YDR232W
YDR235W
YDR236C
YDR238C
YDR240C
YDR243C
YDR246W
YDR267C
YDR280W
YDR288W
YDR292C
YDR299W
YDR301W
YDR302W
YDR303C
YDR308C
YDR311W
YDR324C
YDR325W
YDR327W
YDR328C
YDR331W
YDR339C
YDR341C
YDR353W
YDR355C
YDR356W
YDR361C
YDR362C
YDR365C
YDR367W
YDR373W
YDR376W
YDR381W
YDR390C
YDR394W
YDR396W
YDR397C
YDR398W
YDR404C
YDR407C
YDR412W
YDR413C
YDR416W
YDR427W
YDR429C
YDR434W
YDR437W
YDR449C
YDR454C
YDR460W
YDR464W
YDR468C
YDR472W
YDR473C
YDR478W
YDR487C
YDR489W
YDR498C
YDR499W
YDR510W
YDR526C
YDR527W
YDR531W
YEL002C
YEL019C
YEL026W
YEL032W
YEL034W
YEL035C
YEL055C
YEL058W
YER003C
YER006W
YER008C
YER009W
YER012W
YER013W
YER018C
YER021W
YER022W
YER023W
YER025W
YER036C
YER038C
YER043C
YER048W-A
YER082C
YER093C
YER094C
YER104W
YER112W
YER125W
YER126C
YER127W
YER133W
YER136W
YER146W
YER147C
YER148W
YER157W
YER159C
YER165W
YER168C
YER171W
YER172C
YFL002C
YFL005W
YFL008W
YFL009W
YFL017C
YFL017W-A
YFL022C
YFL024C
YFL029C
YFL034C-B
YFL037W
YFL038C
YFL039C
YFL045C
YFR002W
YFR003C
YFR004W
YFR005C
YFR027W
YFR028C
YFR029W
YFR031C
YFR037C
YFR042W
YFR050C
YFR051C
YFR052W
YGL001C
YGL008C
YGL011C
YGL018C
YGL030W
YGL040C
YGL044C
YGL047W
YGL048C
YGL055W
YGL061C
YGL065C
YGL068W
YGL069C
YGL073W
YGL074C
YGL075C
YGL091C
YGL092W
YGL093W
YGL097W
YGL098W
YGL099W
YGL102C
YGL103W
YGL111W
YGL112C
YGL113W
YGL116W
YGL120C
YGL122C
YGL123W
YGL128C
YGL130W
YGL137W
YGL142C
YGL145W
YGL150C
YGL155W
YGL169W
YGL171W
YGL172W
YGL201C
YGL207W
YGL225W
YGL233W
YGL238W
YGL245W
YGL247W
YGR002C
YGR005C
YGR009C
YGR013W
YGR024C
YGR029W
YGR030C
YGR046W
YGR047C
YGR048W
YGR060W
YGR065C
YGR073C
YGR074W
YGR075C
YGR082W
YGR083C
YGR090W
YGR091W
YGR094W
YGR095C
YGR098C
YGR099W
YGR103W
YGR113W
YGR114C
YGR115C
YGR116W
YGR119C
YGR120C
YGR128C
YGR140W
YGR145W
YGR147C
YGR156W
YGR158C
YGR172C
YGR175C
YGR179C
YGR185C
YGR186W
YGR190C
YGR191W
YGR195W
YGR198W
YGR211W
YGR216C
YGR218W
YGR245C
YGR246C
YGR251W
YGR253C
YGR264C
YGR265W
YGR267C
YGR274C
YGR277C
YGR278W
YGR280C
YHL015W
YHR005C-A
YHR007C
YHR019C
YHR020W
YHR023W
YHR024C
YHR036W
YHR040W
YHR042W
YHR058C
YHR062C
YHR065C
YHR068W
YHR069C
YHR070W
YHR072W
YHR074W
YHR083W
YHR085W
YHR088W
YHR101C
YHR107C
YHR118C
YHR122W
YHR143W-A
YHR148W
YHR164C
YHR166C
YHR170W
YHR172W
YHR186C
YHR188C
YHR190W
YHR196W
YHR197W
YIL003W
YIL004C
YIL019W
YIL021W
YIL022W
YIL026C
YIL031W
YIL046W
YIL048W
YIL051C
YIL061C
YIL062C
YIL063C
YIL068C
YIL075C
YIL078W
YIL083C
YIL091C
YIL104C
YIL106W
YIL109C
YIL115C
YIL118W
YIL126W
YIL129C
YIL142W
YIL143C
YIL144W
YIL147C
YIL150C
YIR006C
YIR008C
YIR010W
YIR011C
YIR012W
YIR015W
YIR022W
YJL001W
YJL002C
YJL005W
YJL008C
YJL009W
YJL010C
YJL011C
YJL014W
YJL015C
YJL019W
YJL025W
YJL026W
YJL031C
YJL032W
YJL033W
YJL034W
YJL035C
YJL039C
YJL041W
YJL050W
YJL054W
YJL061W
YJL069C
YJL072C
YJL074C
YJL076W
YJL081C
YJL085W
YJL086C
YJL087C
YJL090C
YJL091C
YJL097W
YJL104W
YJL109C
YJL111W
YJL125C
YJL143W
YJL156C
YJL167W
YJL173C
YJL174W
YJL194W
YJL195C
YJL202C
YJL203W
YJR002W
YJR006W
YJR007W
YJR012C
YJR013W
YJR016C
YJR017C
YJR022W
YJR023C
YJR041C
YJR042W
YJR045C
YJR046W
YJR057W
YJR064W
YJR065C
YJR067C
YJR068W
YJR072C
YJR076C
YJR093C
YJR112W
YJR123W
YJR141W
YKL004W
YKL006C-A
YKL012W
YKL013C
YKL014C
YKL018W
YKL019W
YKL021C
YKL022C
YKL024C
YKL028W
YKL033W
YKL035W
YKL036C
YKL042W
YKL045W
YKL049C
YKL052C
YKL058W
YKL059C
YKL060C
YKL078W
YKL082C
YKL083W
YKL088W
YKL089W
YKL095W
YKL099C
YKL104C
YKL108W
YKL111C
YKL112W
YKL122C
YKL125W
YKL141W
YKL144C
YKL145W
YKL152C
YKL153W
YKL154W
YKL165C
YKL172W
YKL173W
YKL180W
YKL182W
YKL186C
YKL189W
YKL192C
YKL193C
YKL195W
YKL196C
YKL203C
YKL210W
YKR002W
YKR004C
YKR008W
YKR022C
YKR025W
YKR037C
YKR038C
YKR062W
YKR063C
YKR068C
YKR071C
YKR079C
YKR081C
YKR083C
YKR086W
YLL003W
YLL004W
YLL008W
YLL011W
YLL018C
YLL031C
YLL034C
YLL035W
YLL036C
YLL037W
YLL050C
YLR002C
YLR005W
YLR007W
YLR008C
YLR009W
YLR010C
YLR022C
YLR026C
YLR029C
YLR033W
YLR045C
YLR051C
YLR060W
YLR066W
YLR071C
YLR075W
YLR076C
YLR078C
YLR086W
YLR088W
YLR100W
YLR101C
YLR103C
YLR105C
YLR106C
YLR115W
YLR116W
YLR117C
YLR127C
YLR129W
YLR132C
YLR140W
YLR141W
YLR145W
YLR147C
YLR153C
YLR163C
YLR166C
YLR167W
YLR175W
YLR186W
YLR195C
YLR196W
YLR197W
YLR198C
YLR208W
YLR212C
YLR215C
YLR222C
YLR223C
YLR229C
YLR230W
YLR243W
YLR249W
YLR259C
YLR272C
YLR274W
YLR275W
YLR276C
YLR277C
YLR291C
YLR298C
YLR305C
YLR310C
YLR314C
YLR316C
YLR317W
YLR321C
YLR323C
YLR336C
YLR339C
YLR340W
YLR347C
YLR355C
YLR359W
YLR378C
YLR379W
YLR397C
YLR409C
YLR424W
YLR430W
YLR438C-A
YLR440C
YLR457C
YLR458W
YLR459W
YML010W
YML015C
YML023C
YML025C
YML031W
YML043C
YML046W
YML049C
YML064C
YML065W
YML069W
YML077W
YML085C
YML091C
YML092C
YML093W
YML098W
YML105C
YML114C
YML125C
YML126C
YML127W
YML130C
YMR001C
YMR005W
YMR013C
YMR028W
YMR033W
YMR043W
YMR047C
YMR049C
YMR059W
YMR061W
YMR076C
YMR079W
YMR093W
YMR094W
YMR112C
YMR113W
YMR117C
YMR128W
YMR131C
YMR134W
YMR146C
YMR149W
YMR168C
YMR185W
YMR197C
YMR200W
YMR203W
YMR208W
YMR211W
YMR213W
YMR218C
YMR220W
YMR227C
YMR229C
YMR235C
YMR236W
YMR239C
YMR240C
YMR260C
YMR268C
YMR270C
YMR277W
YMR281W
YMR288W
YMR290C
YMR290W-A
YMR296C
YMR298W
YMR301C
YMR308C
YMR309C
YMR314W
YNL002C
YNL006W
YNL007C
YNL026W
YNL038W
YNL039W
YNL061W
YNL062C
YNL075W
YNL088W
YNL102W
YNL103W
YNL110C
YNL112W
YNL113W
YNL114C
YNL118C
YNL124W
YNL126W
YNL131W
YNL132W
YNL137C
YNL149C
YNL150W
YNL151C
YNL152W
YNL158W
YNL161W
YNL163C
YNL172W
YNL178W
YNL181W
YNL182C
YNL188W
YNL189W
YNL207W
YNL216W
YNL221C
YNL222W
YNL232W
YNL240C
YNL244C
YNL245C
YNL247W
YNL251C
YNL256W
YNL258C
YNL260C
YNL261W
YNL262W
YNL263C
YNL267W
YNL272C
YNL282W
YNL287W
YNL290W
YNL306W
YNL308C
YNL310C
YNL312W
YNL313C
YNL317W
YNR003C
YNR011C
YNR016C
YNR017W
YNR026C
YNR035C
YNR038W
YNR043W
YNR046W
YNR053C
YNR054C
YOL005C
YOL010W
YOL021C
YOL022C
YOL026C
YOL034W
YOL038W
YOL040C
YOL066C
YOL069W
YOL077C
YOL078W
YOL094C
YOL097C
YOL102C
YOL120C
YOL123W
YOL127W
YOL130W
YOL133W
YOL134C
YOL135C
YOL139C
YOL144W
YOL146W
YOL149W
YOR004W
YOR020C
YOR046C
YOR048C
YOR056C
YOR057W
YOR060C
YOR063W
YOR074C
YOR075W
YOR077W
YOR095C
YOR098C
YOR102W
YOR103C
YOR116C
YOR117W
YOR119C
YOR122C
YOR143C
YOR146W
YOR148C
YOR149C
YOR151C
YOR157C
YOR159C
YOR160W
YOR168W
YOR169C
YOR174W
YOR176W
YOR181W
YOR194C
YOR203W
YOR204W
YOR206W
YOR207C
YOR210W
YOR217W
YOR218C
YOR224C
YOR232W
YOR236W
YOR244W
YOR249C
YOR250C
YOR254C
YOR256C
YOR257W
YOR259C
YOR260W
YOR261C
YOR262W
YOR272W
YOR278W
YOR282W
YOR287C
YOR294W
YOR310C
YOR319W
YOR326W
YOR329C
YOR335C
YOR336W
YOR340C
YOR341W
YOR353C
YOR361C
YOR362C
YOR370C
YOR372C
YOR373W
YPL007C
YPL010W
YPL011C
YPL012W
YPL016W
YPL020C
YPL028W
YPL043W
YPL044C
YPL063W
YPL075W
YPL076W
YPL082C
YPL083C
YPL085W
YPL093W
YPL094C
YPL117C
YPL122C
YPL124W
YPL126W
YPL128C
YPL131W
YPL142C
YPL143W
YPL146C
YPL151C
YPL153C
YPL160W
YPL169C
YPL175W
YPL190C
YPL204W
YPL209C
YPL210C
YPL211W
YPL217C
YPL218W
YPL228W
YPL231W
YPL233W
YPL235W
YPL237W
YPL238C
YPL242C
YPL243W
YPL251W
YPL252C
YPL255W
YPL266W
YPR010C
YPR016C
YPR019W
YPR025C
YPR033C
YPR034W
YPR035W
YPR041W
YPR048W
YPR055W
YPR056W
YPR082C
YPR085C
YPR086W
YPR088C
YPR094W
YPR103W
YPR104C
YPR105C
YPR107C
YPR108W
YPR110C
YPR112C
YPR113W
YPR133C
YPR136C
YPR137W
YPR142C
YPR143W
YPR144C
YPR161C
YPR162C
YPR165W
YPR168W
YPR169W
YPR175W
YPR176C
YPR177C
YPR178W
YPR180W
YPR181C
YPR182W
YPR183W
YPR186C
YPR187W
YPR190C

## Sheet: YeastMine input
Note that YKL199C is a Merged open reading frame; does not encode a discrete protein; YKL199C was originally annotated as an independent ORF, but as a result of a sequence change, it was merged with an adjacent ORF into a single reading frame, designated YKL198C (PTK1)
ORF	GENE	Gene Name	Gene Function Description
YAL035W	FUN12	Function Unknown Now	Translation initiation factor eIF5B; GTPase that promotes Met-tRNAiMet binding to ribosomes and ribosomal subunit joining; promotes GTP-dependent maturation of 18S rRNA by Nob1p; protein abundance increases in response to DNA replication stress; homolog of bacterial IF2
YAL043C	PTA1	Pre-Trna Accumulation	Subunit of holo-CPF; holo-CPF is a multiprotein complex and functional homolog of mammalian CPSF, required for the cleavage and polyadenylation of mRNA and snoRNA 3' ends; involved in pre-tRNA processing; binds to the phosphorylated CTD of RNAPII
YAL056W	GPB2		Multistep regulator of cAMP-PKA signaling; inhibits PKA downstream of Gpa2p and Cyr1p, thereby increasing cAMP dependency; inhibits Ras activity through direct interactions with Ira1p/2p; regulated by G-alpha protein Gpa2p; GPB2 has a paralog, GPB1, that arose from the whole genome duplication
YBL017C	PEP1	carboxyPEPtidase Y-deficient	Type I transmembrane sorting receptor for multiple vacuolar hydrolases; cycles between the late-Golgi and prevacuolar endosome-like compartments
YBL046W	PSY4	Platinum SensitivitY	Regulatory subunit of protein phosphatase PP4; presence of Psy4p in the PP4 complex (along with catalytic subunit Pph3p and Psy2p) is required for dephosphorylation of the histone variant H2AX, but not for dephosphorylation of Rad53p, during recovery from the DNA damage checkpoint; localization is cell-cycle dependent and regulated by Cdc28p phosphorylation; required for cisplatin resistance; hom…
YBL065W			Dubious open reading frame; unlikely to encode a functional protein, based on available experimental and comparative sequence data; partially overlaps verified ORF SEF1/YBL066C; YBL065W is a non-essential gene
YBR113W			Dubious open reading frame; unlikely to encode a functional protein, based on available experimental and comparative sequence data; partially overlaps the verified gene CYC8
YBR283C	SSH1	Sec Sixty-one Homolog	Subunit of the Ssh1 translocon complex; Sec61p homolog involved in co-translational pathway of protein translocation; not essential
YCL017C	NFS1	NiFS-like	Cysteine desulfurase; involved in iron-sulfur cluster (Fe/S) biogenesis and in thio-modification of mitochondrial and cytoplasmic tRNAs; essential protein located predominantly in mitochondria
YCL047C	POF1	Promoter Of Filamentation	Nicotinamide mononucleotide-specific adenylyltransferase (NMNAT); catalyzes the conversion of nicotinamide mononucleotide (NMN) to nicotinamide adenine dinucleotide (NAD+); role in the nicotinamide riboside (NR) salvage pathway of NAD+ biosynthesis; involved in NR and NAD+ homeostasis; ATPase involved in protein quality control and filamentation pathways; interacts physically with Kss1p and suppr…
YCR066W	RAD18	RADiation sensitive	E3 ubiquitin ligase; forms heterodimer with Rad6p to monoubiquitinate PCNA-K164; heterodimer binds single-stranded DNA and has single-stranded DNA dependent ATPase activity; required for postreplication repair; SUMO-targeted ubiquitin ligase (STUbl) that contains a SUMO-interacting motif (SIM) which stimulates its ubiquitin ligase activity towards the sumoylated form of PCNA
YCR077C	PAT1	Protein Associated with Topoisomerase II	Deadenylation-dependent mRNA-decapping factor; also required for faithful chromosome transmission, maintenance of rDNA locus stability, and protection of mRNA 3'-UTRs from trimming; associated with topoisomerase II; binds to mRNAs under glucose starvation, most often in the 3' UTR; functionally linked to Pab1p; forms cytoplasmic foci upon DNA replication stress; phosphorylation by PKA inhibits P …
YCR084C	TUP1	dTMP-UPtake	General repressor of transcription; forms complex with Cyc8p, involved in the establishment of repressive chromatin structure through interactions with histones H3 and H4, appears to enhance expression of some genes
YDL006W	PTC1	Phosphatase type Two C	Type 2C protein phosphatase (PP2C); dephosphorylates Hog1p, inactivating osmosensing MAPK cascade; involved in Fus3p activation during pheromone response; deletion affects precursor tRNA splicing, mitochondrial inheritance, and sporulation
YDL134C	PPH21	Protein PHosphatase	Catalytic subunit of protein phosphatase 2A (PP2A); functionally redundant with Pph22p; methylated at C terminus; forms alternate complexes with several regulatory subunits; involved in signal transduction and regulation of mitosis; forms nuclear foci upon DNA replication stress; PPH21 has a paralog, PPH22, that arose from the whole genome duplication
YDR026C	NSI1	NTS1 SIlencing protein 1	RNA polymerase I termination factor; binds to rDNA terminator element, required for efficient Pol I termination; required for rDNA silencing at NTS1; facilities association of Sir2p with NTS1, contributes to rDNA stability and cell longevity; interacts physically with Fob1p and RENT subunits, Sir2p and Net1p; may interact with ribosomes, based on co-purification experiments; Myb-like DNA-binding …
YDR120C	TRM1	tRNA Methyltransferase	tRNA methyltransferase; two forms of protein are made by alternative translation starts; localizes to both nucleus and mitochondrion to produce modified base N2,N2-dimethylguanosine in tRNAs in both compartments; nuclear Trm1p is evenly distributed around inner nuclear membrane in WT, but mislocalizes as puncta near ER-nucleus junctions in spindle pole body (SPB) mutants; both Trm1p inner nuclear…
YDR206W	EBS1	Est1-like Bcy1 Suppressor	Protein involved in translation inhibition and nonsense-mediated decay; interacts with cap binding protein Cdc33p and with Nam7p; localizes to P-bodies upon glucose starvation; mRNA abundance regulated by mRNA decay factors; EBS1 has a paralog, EST1, that arose from the whole genome duplication
YDR233C	RTN1	ReTiculoN-like	Reticulon protein; stabilizes membrane curvature; involved in nuclear pore assembly and maintenance of tubular ER morphology; mutant overexpressing RTN1 shows increase in tubular ER; interacts with exocyst subunit Sec6p, Yip3p, and Sbh1p; more abundant than Rtn2p; member of the RTNLA subfamily; mutants have reduced phosphatidylserine transfer between the ER and mitochondria; RTN1 has a paralog, R…
YDR283C	GCN2	General Control Nonderepressible	Protein kinase; phosphorylates the alpha-subunit of translation initiation factor eIF2 (Sui2p) in response to starvation; activated by uncharged tRNAs and the Gcn1p-Gcn20p complex; contributes to DNA damage checkpoint control
YDR301W	CFT1	Cleavage Factor Two	RNA-binding subunit of the mRNA cleavage and polyadenylation factor; involved in poly(A) site recognition and required for both pre-mRNA cleavage and polyadenylation, 51% sequence similarity with mammalian AAUAA-binding subunit of CPSF
YDR438W	THI74	THI regulon	Mitochondrial transporter repressible by thiamine; THI74 has a paralog, YML018C, that arose from the whole genome duplication; shows sequence homology to human gene SLC35F3, a thiamine transporter implicated in hypertension
YDR511W	SDH7	Succinate DeHydrogenase	Mitochondrial protein involved in assembly of succinate dehydrogenase; has a role in maturation of the Sdh2p subunit; localized to the mitochondrial intermembrane space; required for acetate utilization and gluconeogenesis; mutation in Drosophila ortholog SDHAF3 causes reduced succinate dehydrogenase activity and neuronal and muscular dysfunction; member of the LYR protein family
YEL025C			Putative protein of unknown function; green fluorescent protein (GFP)-fusion protein localizes to both the cytoplasm and the nucleus
YEL028W			Dubious open reading frame; unlikely to encode a functional protein, based on available experimental and comparative sequence data
YEL049W	PAU2	seriPAUperin family	Member of the seripauperin multigene family; encoded mainly in subtelomeric region; active during alcoholic fermentation; regulated by anaerobiosis; negatively regulated by oxygen; repressed by heme
YEL059W	HHY1	Hypersensitivity to HYgromycin B	Dubious open reading frame unlikely to encode a functional protein; mutant is hypersensitive to hygromycin B indicative of defects in vacuolar trafficking
YER162C	RAD4	RADiation sensitive	Protein that recognizes and binds damaged DNA (with Rad23p) during NER; subunit of Nuclear Excision Repair Factor 2 (NEF2); also involved, with Rad23p, in turnover of ubiquitylated proteins; Rad4p-Rad23p heterodimer binds to promoters of DNA damage response genes to repress their transcription in the absence of DNA damage; NER stands for nucleotide excision repair
YER188W			Dubious open reading frame; unlikely to encode a functional protein, based on available experimental and comparative sequence data; large-scale analyses show mRNA expression increases under anaerobic conditions and two-hybrid interactions with Sst2p
YGL255W	ZRT1	Zinc-Regulated Transporter	High-affinity zinc transporter of the plasma membrane; responsible for the majority of zinc uptake; transcription is induced under low-zinc conditions by the Zap1p transcription factor
YGR205W	TDA10	Topoisomerase I Damage Affected	ATP-binding protein of unknown function; crystal structure resembles that of E.coli pantothenate kinase and other small kinases; null mutant is sensitive to expression of the top1-T722A allele
YGR257C	MTM1	Manganese Trafficking factor for Mitochondrial SOD2	Mitochondrial protein of the mitochondrial carrier family; high affinity pyridoxal 5'-phosphate (PLP) transporter, important for delivery of PLP cofactor to mitochondrial enzymes; involved in mitochondrial iron homeostasis and in activating mitochondrial Sod2p by facilitating insertion of an essential manganese cofactor
YHL003C	LAG1	Longevity Assurance Gene	Ceramide synthase component; involved in synthesis of ceramide from C26(acyl)-coenzyme A and dihydrosphingosine or phytosphingosine, functionally equivalent to Lac1p; forms ER foci upon DNA replication stress; homolog of human CERS2, a tumor metastasis suppressor gene whose silencing enahnces invasion/metastasis of prostate cancer cells; LAG1 has a paralog, LAC1, that arose from the whole genome …
YHL022C	SPO11	SPOrulation	Meiosis-specific protein that initiates meiotic recombination; initiates meiotic recombination by catalyzing the formation of double-strand breaks in DNA via a transesterification reaction; required for homologous chromosome pairing and synaptonemal complex formation
YHR038W	RRF1	Ribosome Recycling Factor	Mitochondrial ribosome recycling factor; essential for mitochondrial protein synthesis and for the maintenance of the respiratory function of mitochondria
YHR074W	QNS1	glutamine (Q) dependent Nad+ Synthetase	Glutamine-dependent NAD(+) synthetase; essential for the formation of NAD(+) from nicotinic acid adenine dinucleotide
YHR086W	NAM8	Nuclear Accommodation of Mitochondria	RNA binding protein, component of the U1 snRNP protein; mutants are defective in meiotic recombination and in formation of viable spores, involved in the formation of DSBs through meiosis-specific splicing of REC107 pre-mRNA; Nam8p regulon embraces the meiotic pre-mRNAs of REC107, HFM1, AMA1 SPO22 and PCH2; the putative RNA binding domains RRM2 and RRM3 are required for Nam8p meiotic function
YHR172W	SPC97	Spindle Pole Component	Component of the microtubule-nucleating Tub4p (gamma-tubulin) complex; interacts with Spc110p at the spindle pole body (SPB) inner plaque and with Spc72p at the SPB outer plaque
YIL001W			Putative protein of unknown function; contains a BTB/POZ domain which generally function in protein interactions; deletion slightly improved competitive fitness in rich media; GFP-tagged protein is localized to the cytoplasm
YIR023W	DAL81	Degradation of Allantoin	Positive regulator of genes in multiple nitrogen degradation pathways; contains DNA binding domain but does not appear to bind the dodecanucleotide sequence present in the promoter region of many genes involved in allantoin catabolism
YJL101C	GSH1	glutathione (GSH)	Gamma glutamylcysteine synthetase; catalyzes the first step in glutathione (GSH) biosynthesis; expression induced by oxidants, cadmium, and mercury; protein abundance increases in response to DNA replication stress
YJL165C	HAL5	HALotolerance	Putative protein kinase; overexpression increases sodium and lithium tolerance, whereas gene disruption increases cation and low pH sensitivity and impairs potassium uptake, suggesting a role in regulation of Trk1p and/or Trk2p transporters; HAL5 has a paralog, KKQ8, that arose from the whole genome duplication
YJR111C		PeroXisomal Protein	Putative protein of unknown function; green fluorescent protein (GFP)-fusion protein localizes to the mitochondria
YJR128W			Dubious open reading frame; unlikely to encode a functional protein, based on available experimental and comparative sequence data; partially overlaps the verified ORF RSF2
YKL087C	CYT2	CYTochrome-c1-heme-lyase	Cytochrome c1 heme lyase; involved in maturation of cytochrome c1, which is a subunit of the mitochondrial ubiquinol-cytochrome-c reductase; links heme covalently to apocytochrome c1; human homolog HCCS can complement yeast cyt2 null mutant
YKL195W	MIA40	Mitochondrial intermembrane space Import and Assembly	Import and assembly protein in mitochondrial intermembrane space; component of MIA pathway which mediates import and oxidative folding of substrates including small proteins containing twin cysteine motifs; acts in concert with Erv1p, which oxidizes the cysteine residues of Mia40p to comprise a disulfide relay system that catalyzes import; also mediates folding of Atp23p via a chaperone-like acti…
YKL198C	PTK1	Putative serine/Threonine protein Kinase	Putative serine/threonine protein kinase; regulates spermine uptake; involved in polyamine transport; possible mitochondrial protein; PTK1 has a paralog, PTK2, that arose from the whole genome duplication
YKL206C	ADD66	Alpha1-proteinase inhibitor-Degradation Deficient	Protein involved in 20S proteasome assembly; forms a heterodimer with Pba1p that binds to proteasome precursors; interaction with Pba1p-Add66p may affect function of the mature proteasome and its role in maintaining respiratory metabolism; similar to human PAC2 constituent of the PAC1-PAC2 complex involved in proteasome assembly
YKR006C	MRPL13	Mitochondrial Ribosomal Protein, Large subunit	Mitochondrial ribosomal protein of the large subunit; not essential for mitochondrial translation
YKR013W	PRY2	Pathogen Related in Yeast	Sterol binding protein involved in the export of acetylated sterols; secreted glycoprotein and member of the CAP protein superfamily (cysteine-rich secretory proteins (CRISP), antigen 5, and pathogenesis related 1 proteins); sterol export function is redundant with that of PRY1; may be involved in detoxification of hydrophobic compounds; PRY2 has a paralog, PRY1, that arose from the whole genome …
YKR034W	DAL80	Degradation of Allantoin	Negative regulator of genes in multiple nitrogen degradation pathways; expression is regulated by nitrogen levels and by Gln3p; member of the GATA-binding family, forms homodimers and heterodimers with Gzf3p; DAL80 has a paralog, GZF3, that arose from the whole genome duplication
YKR047W			Dubious open reading frame; unlikely to encode a functional protein, based on available experimental and comparative sequence data; partially overlaps the verified gene NAP1
YKR103W	NFT1	New Full-length MRP-type Transporter	Putative transporter of the MRP subfamily; adjacent ORFs YKR103W and YKR104W are merged in different strain backgrounds; MRP stands for multidrug resistance-associated protein
YLL036C	PRP19	Pre-RNA Processing	Splicing factor associated with the spliceosome; contains a U-box, a motif found in a class of ubiquitin ligases, and a WD40 domain; relocalizes to the cytosol in response to hypoxia
YLL050C	COF1	COFilin	Cofilin, involved in pH-dependent actin filament depolarization; binds both actin monomers and filaments and severs filaments; involved in the selective sorting, export of the secretory cargo from the late golgi; genetically interacts with pmr1; thought to be regulated by phosphorylation at SER4; ubiquitous and essential in eukaryotes
YLL062C	MHT1	S-Methylmethionine-Homocysteine methylTransferase	S-methylmethionine-homocysteine methyltransferase; functions along with Sam4p in the conversion of S-adenosylmethionine (AdoMet) to methionine to control the methionine/AdoMet ratio
YLR218C	COA4	Cytochrome Oxidase Assembly factor	Twin Cx(9)C protein involved in cytochrome c oxidase organization; organization includes assembly or stability; localizes to the mitochondrial intermembrane space via the Mia40p-Erv1p system; interacts genetically with CYC1 and with cytochrome c oxidase assembly factors
YLR262C-A	TMA7	Translation Machinery Associated	Protein of unknown that associates with ribosomes; null mutant exhibits translation defects, altered polyribosome profiles, and resistance to the translation inhibitor anisomcyin; protein abundance increases in response to DNA replication stress
YLR288C	MEC3	Mitosis Entry Checkpoint	DNA damage and meiotic pachytene checkpoint protein; subunit of a heterotrimeric complex (Rad17p-Mec3p-Ddc1p) that forms a sliding clamp, loaded onto partial duplex DNA by a clamp loader complex; homolog of human and S. pombe Hus1
YLR297W			Protein of unknown function; green fluorescent protein (GFP)-fusion protein localizes to the vacuole; not an essential gene; induced by treatment with 8-methoxypsoralen and UVA irradiation; relocalizes from nucleus to vacuole upon DNA replication stress; YLR297W has a paralog, YOR186W, that arose from the whole genome duplication
YLR374C			Dubious open reading frame; unlikely to encode a functional protein, based on available experimental and comparative sequence data; partially overlaps the uncharacterized ORF STP3/YLR375W
YLR409C	UTP21	U Three Protein	Subunit of U3-containing 90S preribosome and SSU processome complexes; involved in production of 18S rRNA and assembly of small ribosomal subunit; synthetic defect with STI1 Hsp90 cochaperone; human homolog linked to glaucoma; Small Subunit processome is also known as SSU processome
YML007W	YAP1	Yeast AP-1	Basic leucine zipper (bZIP) transcription factor; required for oxidative stress tolerance; activated by H2O2 through the multistep formation of disulfide bonds and transit from the cytoplasm to the nucleus; Yap1p is degraded in the nucleus after the oxidative stress has passed; mediates resistance to cadmium; relative distribution to the nucleus increases upon DNA replication stress; YAP1 has a p…
YMR053C	STB2	Sin Three Binding protein	Protein that interacts with Sin3p in a two-hybrid assay; part of a large protein complex with Sin3p and Stb1p; STB2 has a paralog, STB6, that arose from the whole genome duplication
YMR176W	ECM5	ExtraCellular Mutant	Subunit of the Snt2C complex; physically associates with Snt2p and Rpd3p; along with Snt2p, recruits Rpd3p to a small number of promoters; also colocalizes with Snt2p, independently of Rpd3p, to promoters of stress response genes in response to oxidative stress; contains ATP/GTP-binding site motif A; null mutant exhibits increased cellular volume, large drooping buds with elongated necks; relativ…
YMR192W	GYL1	GYp Like	Putative GTPase activating protein (GAP) with a role in exocytosis; stimulates Gyp5p GAP activity on Ypt1p, colocalizes with Gyp5p at sites of polarized growth; interacts with Gyp5p, Rvs161p, and Rvs167p; involved in recruiting Rvs167p to the bud tip during polarized growth; increases in abundance and relocalizes from bud neck to cytoplasm upon DNA replication stress; GYL1 has a paralog, GYP5, th…
YMR288W	HSH155	Human Sap Homolog	U2-snRNP associated splicing factor; forms extensive associations with the branch site-3' splice site-3' exon region upon prespliceosome formation; similarity to the mammalian U2 snRNP-associated splicing factor SAP155
YMR302C	YME2	Yeast Mitochondrial Escape	Integral inner mitochondrial membrane protein; role in maintaining mitochondrial nucleoid structure and number; mutants exhibit an increased rate of mitochondrial DNA escape; shows some sequence similarity to exonucleases
YNL031C	HHT2	Histone H Three	Histone H3; core histone protein required for chromatin assembly, part of heterochromatin-mediated telomeric and HM silencing; one of two identical histone H3 proteins (see HHT1); regulated by acetylation, methylation, and phosphorylation; H3K14 acetylation plays an important role in the unfolding of strongly positioned nucleosomes during repair of UV damage
YNL122C			Mitochondrial ribosomal protein of the large subunit; homologous to bacterial L35 and human MRPL35 ribosomal proteins
YNR023W	SNF12	Sucrose NonFermenting	73 kDa subunit of the SWI/SNF chromatin remodeling complex; involved in transcriptional regulation; relocates to the cytosol under hypoxic conditions; deletion mutants are temperature-sensitive; SNF12 has a paralog, RSC6, that arose from the whole genome duplication
YOR019W			Protein of unknown function; may interact with ribosomes, based on co-purification experiments; YOR019W has a paralog, JIP4, that arose from the whole genome duplication
YOR053W			Dubious open reading frame; unlikely to encode a functional protein, based on available experimental and comparative sequence data; partially overlaps the verified gene VHS3/YOR054C
YOR066W	MSA1	Mbf and Sbf Associated	Activator of G1-specific transcription factors MBF and SBF; involved in regulation of the timing of G1-specific gene transcription and cell cycle initiation; localization is cell-cycle dependent and regulated by Cdc28p phosphorylation; MSA1 has a paralog, MSA2, that arose from the whole genome duplication
YOR070C	GYP1	Gtpase-activating protein for YPt1p	Cis-golgi GTPase-activating protein (GAP) for yeast Rabs; the Rab family members are Ypt1p (in vivo) and for Ypt1p, Sec4p, Ypt7p, and Ypt51p (in vitro); involved in vesicle docking and fusion
YOR086C	TCB1	Three Calcium and lipid Binding domains (TriCalBins)	Lipid-binding ER protein involved in ER-plasma membrane tethering; one of 6 proteins (Ist2p, Scs2p, Scs22p, Tcb1p, Tcb2p, Tcb3p) that connect ER to plasma membrane and regulate PI4P levels by controlling access of Sac1p phosphatase to its substrate PI4P in PM; contains 3 calcium and lipid binding domains; non-tagged protein also localizes to mitochondria; C-termini of Tcb1p, Tcb2p and Tcb3p inter…
YOR098C	NUP1	NUclear Pore	FG-nucleoporin component of central core of the nuclear pore complex; contributes directly to nucleocytoplasmic transport and maintenance of thenuclear pore complex (NPC) permeability barrier; possible karyopherin release factor that accelerates release of karyopherin-cargo complexes after transport across NPC; both NUP1 and NUP60 are homologous to human NUP153
YOR124C	UBP2	UBiquitin-specific Protease	Ubiquitin-specific protease; removes ubiquitin from ubiquitinated proteins; controls K63 homeostasis during oxidative stress; deubiquitinates Rsp5p and is required for MVB sorting of membrane proteins; can cleave polyubiquitin and has isopeptidase activity
YOR161C	PNS1	pH Nine Sensitive	Protein of unknown function; has similarity to Torpedo californica tCTL1p, which is postulated to be a choline transporter, neither null mutation nor overexpression affects choline transport
YOR360C	PDE2	PhosphoDiEsterase	High-affinity cyclic AMP phosphodiesterase; component of the cAMP-dependent protein kinase signaling system, protects the cell from extracellular cAMP, contains readthrough motif surrounding termination codon
YOR361C	PRT1	PRoTein synthesis	eIF3b subunit of the eukaryotic translation initiation factor 3 (eIF3); subunit of the core complex of eIF3; essential for translation; part of a subcomplex (Prt1p-Rpg1p-Nip1p) that stimulates binding of mRNA and tRNA(i)Met to ribosomes; eIF3 is also involved in programmed stop codon readthrough
YOR371C	GPB1		Multistep regulator of cAMP-PKA signaling; inhibits PKA downstream of Gpa2p and Cyr1p, thereby increasing cAMP dependency; promotes ubiquitin-dependent proteolysis of Ira2p; regulated by G-alpha protein Gpa2p; GPB1 has a paralog, GPB2, that arose from the whole genome duplication
YPL081W	RPS9A	Ribosomal Protein of the Small subunit	Protein component of the small (40S) ribosomal subunit; homologous to mammalian ribosomal protein S9 and bacterial S4; RPS9A has a paralog, RPS9B, that arose from the whole genome duplication
YPL106C	SSE1	Stress Seventy subfamily E	ATPase component of heat shock protein Hsp90 chaperone complex; serves as nucleotide exchange factor to load ATP onto the SSA class of cytosolic Hsp70s; plays a role in prion propagation and determining prion variants; binds unfolded proteins; member of Hsp110 subclass of HSP70 proteins; deletion results in spindle elongation in S phase; SSE1 has a paralog, SSE2, that arose from the whole genome …
YPR165W	RHO1	Ras HOmolog	GTP-binding protein of the rho subfamily of Ras-like proteins; involved in establishment of cell polarity; regulates protein kinase C (Pkc1p) and the cell wall synthesizing enzyme 1,3-beta-glucan synthase (Fks1p and Gsc2p)

## Sheet: Gene Ontology
Biological Process Enrichment	Pvalue	ORFs	GO number
regulation of translational initiation	0.0003263	YAL035W,YCR077C,YDR283C,YOR361C	GO:0006446
regulation of cellular amide metabolic process	0.000428106	YAL035W,YCR077C,YDL134C,YDR206W,YDR283C,YIR023W,YOR361C,YPL081W	GO:0034248
regulation of translation	0.00192499	YAL035W,YCR077C,YDL134C,YDR206W,YDR283C,YOR361C,YPL081W	GO:0006417
regulation of cellular metabolic process	0.002544	YAL035W,YAL056W,YCR077C,YCR084C,YDL006W,YDL134C,YDR026C,YDR206W,YDR283C,YDR511W,YER162C,YHR086W,YIR023W,YKR034W,YLR288C,YML007W,YNL031C,YNR023W,YOR066W,YOR086C,YOR124C,YOR361C,YOR371C,YPL081W,YPR165W	GO:0031323
posttranscriptional regulation of gene expression	0.00273069	YAL035W,YCR077C,YDL134C,YDR206W,YDR283C,YOR361C,YPL081W	GO:0010608
regulation of metabolic process	0.00332908	YAL035W,YAL056W,YCR077C,YCR084C,YDL006W,YDL134C,YDR026C,YDR206W,YDR283C,YDR511W,YER162C,YHR086W,YIR023W,YKR034W,YLR288C,YML007W,YNL031C,YNR023W,YOR066W,YOR086C,YOR124C,YOR361C,YOR371C,YPL081W,YPR165W	GO:0019222
cytoplasmic translational initiation	0.00417336	YAL035W,YOR361C	GO:0002183
protein dephosphorylation	0.00425601	YBL046W,YDL006W,YDL134C,YJL165C	GO:0006470
Cellular component Enrichment	Pvalue	ORFs	GO number
mitochondrial intermembrane space	0.00724867	YDR511W,YKL087C,YKL195W,YLR218C	GO:0005758
organelle envelope lumen	0.00954584	YDR511W,YKL087C,YKL195W,YLR218C	GO:0031970
mRNA cleavage and polyadenylation specificity factor complex	0.0149991	YAL043C,YDR301W	GO:0005847
eukaryotic 48S preinitiation complex	0.0170022	YAL035W,YOR361C	GO:0033290
translation preinitiation complex	0.0213265	YAL035W,YOR361C	GO:0070993
nucleus	0.0229005	YAL043C,YBL046W,YCL017C,YCL047C,YCR066W,YCR077C,YCR084C,YDL006W,YDL134C,YDR026C,YDR120C,YDR206W,YDR301W,YEL025C,YER162C,YGR205W,YHL022C,YHR074W,YHR086W,YHR172W,YIR023W,YKR034W,YLL036C,YLL050C,YLR218C,YLR262C-A,YLR288C,YLR297W,YLR409C,YML007W,YMR053C,YMR176W,YMR288W,YNL031C,YNR023W,YOR066W,YOR098C,YOR360C,YPL081W	GO:0005634
mitochondrion	0.0236184	YAL035W,YAL056W,YCL017C,YDR120C,YDR233C,YDR301W,YDR438W,YDR511W,YGR257C,YHR038W,YHR086W,YJR111C,YKL087C,YKL195W,YKR006C,YLL036C,YLR218C,YMR192W,YMR302C,YNL122C,YOR070C,YOR086C,YPR165W	GO:0005739
Molecular Function Enrichment	Pvalue	ORFs	GO number
GTPase activating protein binding	0.000145331	YAL056W,YOR371C	GO:0032794
cAMP-dependent protein kinase inhibitor activity	0.000432578	YAL056W,YOR371C	GO:0004862
protein serine/threonine kinase inhibitor activity	0.00614241	YAL056W,YOR371C	GO:0030291
protein kinase inhibitor activity	0.0104006	YAL056W,YOR371C	GO:0004860
kinase inhibitor activity	0.0120399	YAL056W,YOR371C	GO:0019210
high-affinity zinc uptake transmembrane transporter activity	0.0121593	YGL255W	GO:0000006
NAD+ synthase (glutamine-hydrolyzing) activity	0.0121593	YHR074W	GO:0003952
